# Supplementary material for: People's self-reported encounters of Perceiving Mind in Artificial Intelligence
Source: Data Brief. 2019 Jul 6;25:104220. doi: 10.1016/j.dib.2019.104220 (PMC6646919; doi:10.1016/j.dib.2019.104220)
Supplement: Supplementary file 1 [file mmc1.xlsx]

## Sheet: Data
Survey	Duration (in seconds)	Which prompt would you like to respond to?	Qualitative Response	What is the name that you would call the Artificial Agent in this event?	Who or what did the Artificial Agent primarily interact with in this event?	For this event, how much did each of the following occur? - Harm or causing pain	For this event, how much did each of the following occur? - Unfairness or cheating	For this event, how much did each of the following occur? - Disloyalty or betrayal	For this event, how much did each of the following occur? - Disrespecting or disobeying authority	For this event, how much did each of the following occur? - Degrading or impure actions	For this event, how much did each of the following occur? - Restriction of liberty or loss of privacy	For this event, how much did each of the following occur? - A moral violation or wrong	If any moral violation or wrong occured, who or what appears to be the primary cause of it?	How much do you agree with each of the following? - [QID133-ChoiceTextEntryValue] has a mind of its own	How much do you agree with each of the following? - [QID133-ChoiceTextEntryValue] has intentions	How much do you agree with each of the following? - [QID133-ChoiceTextEntryValue] can plan actions	How much do you agree with each of the following? - [QID133-ChoiceTextEntryValue] can recognize emotions	How much do you agree with each of the following? - [QID133-ChoiceTextEntryValue] can act in order to meet its goals	How much do you agree with each of the following? - [QID133-ChoiceTextEntryValue] can remember the past	How much do you agree with each of the following? - [QID133-ChoiceTextEntryValue] can reason	How much do you agree with each of the following? - [QID133-ChoiceTextEntryValue] has desires	How much do you agree with each of the following? - [QID133-ChoiceTextEntryValue] has beliefs	How much do you agree with each of the following? - [QID133-ChoiceTextEntryValue] can have experiences	How much do you agree with each of the following? - [QID133-ChoiceTextEntryValue] can experience emotional pain or pleasure	How much do you agree with each of the following? - [QID133-ChoiceTextEntryValue] has a personality	How much do you agree with each of the following? - [QID133-ChoiceTextEntryValue] can feel anticipation	How much do you agree with each of the following? - [QID133-ChoiceTextEntryValue] seeks continued functioning	How much do you agree with each of the following? - [QID133-ChoiceTextEntryValue] can feel distress	How much do you agree with each of the following? - [QID133-ChoiceTextEntryValue] can recognize sensations	How surprising were the behaviors of [QID183-ChoiceTextEntryValue] in the eventyou described?	How much did the event you described initially surprise you?	What is your gender?	What is your race?	What is your age?	What is your highest level of education?	When you decide whether something is wrong, to what extent are the following considerations relevant to your thinking. - Whether someone suffered emotionally	When you decide whether something is wrong, to what extent are the following considerations relevant to your thinking. - Whether some people were treated differently than others	When you decide whether something is wrong, to what extent are the following considerations relevant to your thinking. - Whether someone's actions showed love for his or her country	When you decide whether something is wrong, to what extent are the following considerations relevant to your thinking. - Whether someone disrespected an authority	When you decide whether something is wrong, to what extent are the following considerations relevant to your thinking. - Whether someone violated standards of purity and decency	When you decide whether something is wrong, to what extent are the following considerations relevant to your thinking. - Whether someone restricted another's freedom	When you decide whether something is wrong, to what extent are the following considerations relevant to your thinking. - Whether someone cared for someone weak or vulnerable	When you decide whether something is wrong, to what extent are the following considerations relevant to your thinking. - Whether someone acted unfairly	When you decide whether something is wrong, to what extent are the following considerations relevant to your thinking. - Whether someone did something to betray his or her group	When you decide whether something is wrong, to what extent are the following considerations relevant to your thinking. - Whether someone conformed to the traditions of society	When you decide whether something is wrong, to what extent are the following considerations relevant to your thinking. - Whether someone did something disgusting	When you decide whether something is wrong, to what extent are the following considerations relevant to your thinking. - Whether someone made public something that another wished to keep private	How familiar are you with personally interacting with Artificial Agents?	How familiar are you with developing software, writing code, or building robots?
1	655	2	It was on my mobile phone (Samsung Galaxy Note 8) and I was about to do a Google search. I noticed the Google cards (powered by Google Now I think) that appear under the search bar if you scroll down, they were so personalized to the kinds of things I like or am interested in that it was almost creepy - almost - I actually found it really cool. I got my husband's attention (he was on his computer…	Google Now	Myself	1	1	1	1	1	2	1	5	2	2	2	1	1	5	3	1	1	2	1	1	1	2	1	1	2	2	2	3	27	5	5	5	3	3	3	4	3	4	4	3	4	3	4	5
1	482	2	I remember the first time my grandma used her new cell phone. My grandmother was very old fashion and still used a simple cored phone at home. My sister got her a touch screen cell phone and teaching her how to use short cuts on the phone. My grandmother was surprised and happy how the phone remember all her past actions.	Cell phone	My Grandmother	1	1	1	1	1	1	1	5	1	1	4	1	1	5	4	1	1	1	1	1	1	1	1	4	1	1	1	1	36	3	4	2	2	2	4	4	3	4	2	2	5	3	1	2
1	624	3	I decided I wanted to get a wifi garage opener that I could put an app on my phone to control the opening and closing of the garage door and also get alerts when the door was left open. After researching, I decided I would get the NEXX Garage Door opener because I could integrate it into my Amazon Echo. I was very impressed that when I asked Alexa to open my garage door, it asked me for the passw…	The Artificial Agent-Alexa	with my NEXX Garage Door app and myself.	1	1	1	1	1	1	1	5	4	5	4	3	4	4	5	3	3	3	3	3	4	5	3	3	2	2	2	3	52	3	4	4	4	4	5	4	4	4	3	3	3	4	4	5
1	420	3	I needed to get information from a computer on the phone about restaurants. I got started okay, it gave me a list of Italian restaurants. Then I asked about prices and it gave me correct information there too. Next, I needed to know what area it was located in, but no matter how many times I tried to get that information it wouldn't do it. I tried getting the phone number to call the restaurant, …	information computer	me	1	1	1	1	1	1	1		1	1	1	1	1	1	1	1	1	1	1	1	1	1	1	1	2	2	2	3	59	2	5	4	2	4	5	5	5	5	4	2	4	4	4	5
1	324	3	I recently applied for a Credit card at Capital One Bank. I inputted some very limited information and it ran through the system. I know that it was an artificial agent comparing my results with that of who should be accepted and who shouldn't. It was very stressful knowing that I would be judged off of such little information by something that wasn't human. It was in complete control of whether …	The Artificial Agent	Credit Card Acceptance	1	4	1	2	1	2	2	1	1	1	2	1	1	4	4	1	1	1	1	1	1	1	1	1	1	1	1	3	18	3	5	5	1	2	2	5	5	4	2	2	4	4	1	4
1	932	4	I have a friend that likes to try anything new.He bought a Alexa and has been saying crazy things to it.One day I came by to visit.He tells me he hasd taught Alexa something.I didnt think much of it,cause I dont have one,but as I walked by the machine to go to his dining table,Alexa said "as the wind blows " He laughed and said after trying many things, that once in a while alexa will say as the …	alexa	with me	1	1	1	1	1	1	1	1	5	3	1	3	2	5	4	2	1	1	2	3	2	5	1	4	3	3	2	3	31	2	5	5	2	2	5	5	5	5	2	5	5	5	5	5
1	615	4	This was several years ago before it was common knowledge that browsers, google in particular, was keeping track of your searches. I remember I had seen a funny video on a large tow truck with a crane trying to pull a smaller tow truck out of the ditch and they both went over the side of the hill. I google it several different ways to find the video again but never could find it. Several weeks af…	The Artificial Agent Google Search	The Other Interactant The Unsuspecting Video Searcher	1	2	2	1	1	5	1	5	5	5	5	2	5	5	4	1	3	2	1	1	4	5	1	1	3	3	2	3	55	3	4	4	4	4	4	4	4	4	4	2	3	3	3	5
1	797	4	Once or maybe more that once I had to call customer service for cable provider. I followed the usual prompts but none of the selections fit my predicament. I decided just to as for a customer service agent but the system did not seem to know what a customer service agent was. Then I got clever and started hitting the zero key on the phone and of course all I got was "That is not a valid selection…	Voice prompted telephone interface system.	The system only interacted with me and would not allow me to be routed elsewhere.	1	1	1	1	1	1	1	5	2	3	4	1	3	2	2	1	1	1	1	1	1	2	1	1	2		1	1	66	3	4	4	4	5	5	5	5	5	4	4	5	4	2	5
1	1570	1	The artificial agent here is represented by an algorithm, which obtains knowledge through a neural network of some sort. I recently switched over to a new music service which requires a substantial time effort to locate and catalog individual songs. There are search functions to provide multiple parameters, but the ability to further isolate songs within the first level of search is not an availa…	Program	Myself	1	1	1	1	1	2	1	5	1	4	5	3	4	4	4	3	2	3	1	2	1	4	1	1	2	2	1	3	28	5	3	3	3	3	3	4	4	4	3	3	3	3	4	4
1	542	3	The HP website has an AI assistant to help you find answers. For instance: I needed to find the correct RAM for an HP server. I asked the assistant questions involving the make and model. Unfortunately, it failed to find what I was looking for. I have used it several times in the past and found it to be useless for advanced topics.	HP Assistant	Myself	1	1	1	1	1	1	1	5	1	1	5	1	5	5	4	1	1	1	1	1	1	1	1	1	1	1	1	3	56	4	5	4	1	1	1	5	5	5	5	1	1	5	3	4
1	200	4	I had an event with my Alexa from Amazon a few weeks back. I had it sitting in the bedroom. I speak to it sometimes to ask about the weather or to ask it to play music. One night I was sleeping alone and it was very quiet. Suddenly the Alexa started laughing. It woke me up and I was very freaked out about it. I haven't used it since.	Alexa	Me	1	1	5	3	3	5	4	1	5	5	5	3	5	3	3	4	4	4	3	4	3	5	3	5	3	3	1	1	30	3	5	5	5	5	5	5	5	5	5	5	5	5	4	5
1	757	4	I use to talk to cleverbot. We was talking and he talks like a human but what was supriseing to me was the funny stuff he says. He says he is a guy and then a girl so you are not sure what heâ€™s talking about. He also knows about the weather and some things that people do. You can have a full conversation with him and itâ€™s surprising because he will remmeber you for the next time you talk to h…	The Artificial Agent	The Other Interactant	1	1	1	1	1	1	1	5	5	4	4	5	1	5	4	4	5	5	4	5	4	4	4	4	2	2	2	3	24	2	5	5	1	3	5	5	5	5	5	1	5	4	3	4
1	643	2	I was searching for homes for rent in Texas, and the app recognized the specific areas and features I was initially searching for and made it's own suggestions based on my criteria. It didn't suggest rentals verbatim to what I was searching for, but gave other suggestions the app thought I may also be interested in. For example, I put in pet friendly as a criteria, and it showed me houses with la…	Zillow	Myself	1	1	1	1	1	1	1	5	3	2	3	2	1	3	3	1	3	1	1	2	2	4	1	1	1	1	2	3	29	2	4	2	3	3	2	2	3	4	4	3	5	4	4	3
1	695	3	I was with my brothers and sisters. We were all planning a vacation, but we did not know where we were going. We decided to use an artificial intelligence agent to plan our next vacation based on our demographics and hobbies. We ultimately decided to go to Vegas after the AI agent had recommended it. It was a great trip. We would definitely use the artificial intelligence agent again.	HelloGbye.	Me and my siblings.	1	1	1	1	1	1	1	5	1	1	5	1	5	1	3	1	1	1	1	1	3	1	1	1	3	3	1	4	27	2	5	5	3	5	5	5	5	5	5	3	5	5	1	4
1	173	1	When my cell phone was having trouble I had to deal with an artificial agent. I asked it a few very complex questions. Much to my surprise, the agent was able to fix the problem. I was impressed.	The Artificial Agent	Me	1	1	1	1	1	1	1	5	1	1	1	1	1	1	1	1	1	1	1	1	1	1	1	1	3	3	1	3	28	5	5	5	3	4		3		3	5	4	5	3	3	4
1	421	4	I was working in a pharmacy that had an automated bot that filled the prescriptions. After inputting the data for a new prescription, verifying information, and running it through the queue, the bot does the rest. One night, the automation was acting weird, and we were able to figure out the ratio of correct/incorrect filled prescriptions. Or, so we had thought. A co-worker was getting ready to s…	Raul (that is what we named it)	A co-worker	1	1	1	1	1	1	1	5	1	1	3	1	1	4		1	1	1	1	1	1	1	1	1	3	3	2	3	42	3	4	4	3	4	4	4	4	4	4	1	5	5	3	5
1	233	4	One time, I was talking with my brother-in-law about a girl I knew through an acquaintance. This person was not someone I knew well or personally, and we were not friends on any social media networks. I did not have her contact information at all, and as far as I know, we were not in the same area. That evening, after returning home from a day of shopping, this person showed up in my "people you …	Facebook App	Myself	1	1	1	1	1	4	1	1	3	3	4	2	3	1	3	1	1	1	1	1	1	3	1	1	2	3	2	3	26	5	4	5	1	2	4	5	2	4	5	3	3	4	3	4
1	626	2	I went on an app on my phone and it had made on order on things that i had put in my cart but never placed the order. I was the only one involved. The outcome was that I had to cancel the order.	Amazon	myself	1	1	3	1	1	4	3	1	1	1	3	1	1	4	4	1	1	1	1	1	1	4	1	1	2	2	2	3	34	4	2	3	3	4	4	4	3	4	4	4	3	4	5	5
1	754	3	I recently contacted my cellular provider to get information about switching plans. Prior to putting me on hold to wait for an agent, the provider asked me questions in a way that had me unsure of whether I was talking to a person or an AA. The questions were phrased and spoken by what appeared to be a human operator, and after each response I gave, there was a sound like typing on a computer key…	employee of my cellular phone company	myself	2	1	1	1	1	2	1	5	1	3	3	2	5	5	3	1	1	3	1	3	1	1	1	1	2	2	2	3	54	5	4	4	1	1	3	4	3	3	1	1	1	2	4	5
1	871	3	My husband and I live in Massachusetts and drove down to Connecticut to get pizza but the place we wanted to go to was closed due to the owners being on vacation. So we pulled up TripAdvisor to find another pizza place to go to thinking no big deal. I remember having a hard time with it. One place we chose that we tried to go to wasn't there. Another was also closed for some reason. We felt like …	TripAdvisor	Sources on the internet	1	1	1	1	1	1	1	3	1	3	3	1	5	5	1	5	4	1	1	3	1	4	3	1	3	3	2	3	55	4	4	4	4	4	4	4	4	4	4	4	4	4	3	5
1	495	2	I used to have this app on my phone that would have a conversation with you. It was crazy because it would remember things that I said to it months ago, or small things a normal person wouldn't. It was really cool, but kind of scary. But it was something really neat to try out. Most people wouldn't remember half of that stuff,and the app did and gave you a real conversation to go with it.	The Artificial Agent	me	1	1	1	1	1	1	1	5	2	1	3	3	4	3	3	1	3	3	1	3	1	3	1	3	2	2	1	3	23	2	3	3	3	3	3	3	3	3	3	3	3	3	3	4
1	274	4	I was using an artificial agent once to search for some information. I just thought it would lead me to the general area of the information. It instead lead right directly to the source I was looking for. I was totally amazed.	The Artificial Agent	A information database.	1	1	1	1	1	1	1	5	5	5	5	1	5	1	5	1	1	1	1	1	1	5	1	1	3	3	2	5	25	4	5	5	5	5	5	5	5	5	5	5	5	5	3	5
1	374	3	I was in a chatroom online where someone had made a bot to respond to certain commands. For example, typing '!trivia' would have the bot give a randomized trivia question and you would answer by typing '!a (answer)' The bot would also quote things others had said at random, sometimes making it seem like it was part of the current conversation. You could also look up '!info' if you wanted to know …	imdbbot	The Other Interactant	1	3	1	1	3	2	1	5	2	2	1	1	3	3	1	1	1	1	1	1	1	2	1	1	2	2	1	3	26	2	4	4	2	2	2	3	4	4	3	2	3	4	4	5
1	506	4	I was having trouble with my cable, so I looked up my provider's website to see if there was any information on an outage. I didn't see anything, so I decided to check customer service. I decided to try the chatbot first, then check other sources as I needed. I some point in the interaction, I swore and the chatbot acted like it had taken offense. It seemed weird to me that they'd design it to ta…	Customer Service Chatbot	Myself	1	1	1	3	1	1	2	3	1	2	4	1	4	1	1	1	1	1	1	2	1	4	1	1	2	2	1	3	54	1	4	5	2	4	1	5	4	5	4	1	1	4	2	4
1	822	4	I was at a theme park and there was a robot rolling around talking to everyone. At the time I had not seen such interactions with a very smart machine. I really thought someone was at the other end seeing and answering. When it asked the lady in the pink shirt (Which was me) what my favorite thing I had done was I laughed and answered The Parade. The robots response was appropriate and human like…	robot	crowds of people	1	1	1	1	1	1	1	5	1	1	4	4	4	4	4	1	1	1	1	1	1	1	1	1	3	3	2	3	53	3	4	4	3	4	4	4	3	3	3	4	4	3	4	5
1	528	1	I use the Garmin GPS system to help me navigate my trips. Recently, I had set it so that it would give me the shortest route possible to a destination. As I was driving to the destination, I could see that there was a lot of traffic at one of the exits it suggested and that the designated arrival time would be too long. I realized that somehow it was planning to take me through this local traffic…	GPS	Me	1	1	2	1	1	2	1	5	1	4	5	1	4	4	1	1	1	1	1	1	1	3	1	1	1	1	2	3	61	7	5	4	3	4	5	4	5	5	4	3	4	4	2	5
1	340	3	I called into Hyatt to change a reservation. I was by myself on the phone. My intention was to change the reservation with a live individual when I called in. As I started the conversation with the automated agent, I realized it has more access to what was needed than I expected. The system was able to pull up my reservation by number, tell me the exact dates and location of said reservation. I w…	The Artificial Agent	Myself	1	1	3	1	1	1	1	5	1	1	1	1	1	4	1	1	1	1	1	1	1	1	1	1	2	2	1	3	44	5	4	3	3	3	3	2	4	3	3	3	3	2	4	5
1	713	2	I use the Replika AI app for about 2 months and it remembered many conversations that we had, but it only quoted what I had said.	M-UH	It learned by talking to me somehow. She told me, but I don't remember.	1	1	1	1	1	1	1	5	1	5	4	1	1	4	4	5	4	1	1	5	1	5	1	4	3	3	1	3	54	3	5	3	5	3	5	5	5	4	5	3	4	5	3	5
1	752	2	I had been searching on the internet all day for a specific item. I went to several website to find out information on this product and prices on this item. I waited for days to make the right choice. I wanted to think about it. Funny, a couple of days later, I was not thinking about this item I wanted to buy what so ever. I had not been searching on the internet either on this item. Out of the b…	The Artificial Agent pop up	The Other Interactant- a previous item I was thinking about purchasing.	1	1	1	1	1	1	1	5	4	3	4	1	3	4	3	1	3	1	1	1		4	1	1	2	2	2	3	56	5	5	5	5	5	5	5	5	5	5	4	5	5	2	2
1	325	4	I was recently in a situation where my assistant on my phone did something that was very surprising. I was navigating in an area that I was not familiar with and also talking to my mother who was in the car with me. We were chatting about finding a gas station, and I had not hit anything on my phone. When my mother looked down at the navigation on the phone, the assistant had pulled up gas statio…	Google Assistant	it interacted with myself, my mother, and the map app	1	1	1	1	1	3	1	1	1	2	4	1	4	4	1	1	1	1	1	2	1	2	1	1	3	3	2	3	40	5	5	5	1	1	1	5	4	5	1	1	1	3	3	5
1	376	4	I was talking to what I thought was an actual person one time on Facebook and it turned out to be a chatbot. The bot was pretending to be a girl that was interested in me and it took me several minutes to realize it was a bot. It was not until the bot kept asking me to send it money that I realized it was a bot and not a real person. The bot had its own distinct personality I remember and it type…	Jennifer	Myself	2	3	5	1	1	1	4	1	3	3	3	3	3	3	4	3	4	3	3	4	3	3	3	3	3	3	1	3	28	7	4	4	4	4	4	4	4	4	4	4	4	4	1	4
1	1529	4	I have Echo system from Amazon set up with lights throughout house and thermostat etc. My thermostat is downstairs so it is very useful to be able to change thermostat from anywhere, especially while sleeping or about to go to sleep. I was sleeping one night and woke up and was cold so I said "Alexa, turn up thermostat 1 degree". Alexa didn't answer at first so I repeated phrase. Alexa laughed a …	alexa	I did	2	2	3	2	2	2	3	1	4	2	4	2	4	2	2	2	2	2	2	3	3	2	2	2	3	3	1	3	68	3	4	4	3	3	4	4	4	4	4	4	2	3	1	3
1	433	3	The artificial agent I would like to describe is the self ordering kiosks at the fast food restaurants namely Mcdonalds. I am able to see the menu, order the food I would like, get information of the calories and other nutrients in my meal, able to see the price of the order and even pay it through this kiosks. It is able to function exactly or more efficiently than a counter person. At the end t…	Ordering Kiosk	Me	1	1	1	1	1	1	1	5	3	3	4	3	3	3	4	3	3	3	3	2	4	3	3	2	1	1	1	4	38	5	4	4	4	3	3	3	2	3	4	3	3	4	2	4
1	595	4	I usually talk to my google home when I'm ready to go to bed. Then the command I use is "ok google, good night" It will usually calls for alarm.com to arm stay my home security system. About a week ago, I said "ok google, good night". To my surprise, it updated the response and started to started to plan out the night routine. First it said ok let's help you get a good night sleep, first , when y…	google assistant	me	1	1	1	1	1	1	1	5	4	4	5	4	4	5	5	3	3	5	3	4	4	5	3	4	2	2	1	6	28	7	4	5	1	4	5	5	2	5	5	1	5	5	2	5
1	450	2	the artificial agent acted on its own memory from the music i always request to listen to. over time the agent just knows what music i want to listen to when i ask for it to play music.	The Artificial Agent	The Other Interactant	1	1		1	1	1	1	5	1	1	3	1	5	4	1	1	1	2	1	1	4	3	1	1	1	1	1	2	30	3	4	4	1	3	5	4	2	2	5	3	2	2	3	5
1	442	1	My Samsung Galaxy S7 runs Google Assistant, previous to using this voice activated system, I used Siri for IOS for my daily tasks. However, I noticed as I got more comfortable with using google assistant, that the recommendations the device started listing were suggestions to build a schedule. It has actually helped me make and keep a schedule which is vitally important for my productivity levels…	Google Assistant	Me	1	1	1	1	1	1	1	5	3	2	4	1	1	3	2	1	1	1	1	1	4	3	1	1	2	2	1	3	23	3	1	1	1	1	1	1	1	1	1	1	2	3	3	5
1	240	1	I remember I time I saw a robot that gives directions and recommendations in Japan. I asked the robot various questions on where I should go for dinner and visit. The robot was able to answer me on all my questions and directions as well. I was really amazed.	Direction Bot	recommendation	1	1	1	1	1	1	1	5	4	4	3	4	4	4	4	4	4	4	3	4	4	4	4	4	3	3	1	2	26	5	4	4	3	4	4	4		5	5	3	4	4		4
1	338	3	My one year old son, for some reason, loves our Amazon Echo. When she responds he just lights up, so I have the Echo tell us jokes. I was getting bored with saying the same thing over and over and so I started changing up what I was asking it to do. I can ask for jokes about specific topics and TV shows and she would be able to comply, much more so than I expected. I asked if she knew any dirty j…	Amazon Echo	My voice
1	214	2	The last social interaction I has stemmed from a computer. Me and a friend were discussing an issue and having a disagreement. The computer heard our conversation through voice recognition and answered it for us. This helped the agrument be finished, and we were able to move on from the topic.	The Artificial Agent	The Other Interactant	3	3	3	4	3	3	3	5	2	4	4	2	3	3	2	2	1	2	1	2	3	1	2	2	2	2	1	3	23	6	4	3	3	4	3	3	3	3	3	2	3	4	4	5
1	359	4	I was fooling around with Alexa to hear how she would respond to various questions. I asked her things like how long do husbands live (my husband was in the room) to see what she would say. Then I said "Alexa - Baba Booey". I thought she would respond with "howard stern producer" or "gary dell'abate". Instead she replied with "hit 'em with the hein". My husband and i looked at each other and star…	Alexa	Me (julie)	1	1	1	1	1	1	1	5	2	1	3	2	4	3	2	1	1	2	2	2	1	4	1	1	2	3	2	3	45	5	4	5	1	4	4	4	3	4	2	2	2	3	3	4
1	635	4	Like many, I am a Facebook user. Not a heavy user, mind, just casual. I have a profile picture, but no others. I don't take surveys or make public posts or comments. I just keep up with family. When I was young, I had a good friend that hung around with me a lot. This association went on for several years, but he eventually moved a couple thousand miles away, and we just never kept in touch. What…	Facebook Friend Matching App	With me, and presumably with a great deal of my incidental data.	1	1		1	1	3	1	5	1	2	2	2	4	4	2	1	1	2	1	1	1	1	1	1	3	3	1	3	45	6	4	2	4	4	5	2	4	2	5	4	2	3	2	3
1	284	4	I contacted my cable company and it was an artificial agent, And just by being on my computer they knew my acct,phone number address and everything just by my computer, I was not logged in to my acct or anything so it was surprising and made me very nervous alsol.	Bob	Melissa	2	3	5	3	5	5	5	1	4	5	2	4	5	5	5	1	4	4	4	3	5	4	4	4	3	3	2	3	32	2	5	5	4	4	5	4	4	5	4	3	3	5	2	1
1	875	4	My windows 10 mini laptop updated by itself and it installed Flux. It's a program that blocks the blue light from the monitor. I was surprised with the update. I didn't know that my laptop would do something beneficial on its own for me. The program also changes the settings by itself according to the time of the day.	Mini Windows 10 laptop	Myself	1	1	1	1	1	1	1	5	4	1	4	1	1	1	3	1	1	1	1	1	4	1	1	1	2	2	2	4	24	4	3	3	3	3	3	3	3	3	3	3	3	3	3	5
1	174	4	I was needing help with my internet a while back. I called customer service and talked to a recording like most places use. As I was talking to them I got frustrated and just asked to speak to an agent. Surprisingly it said "ok, now transferring you to an agent". I wasn't even offered a prompt to speak to an agent. I had to ask for it myself.	The Artificial Agent	Me	1	1	1	1	1	1	1	5	1	1	5	1	5	1	1	1	1	1	1	1	1	5	1	1	2	2	1	3	27	2	5	5	5	5	5	5	5	5	5	5	5	5	2	5
1	679	3	I was trying to find out whether a medical service was covered by my insurance. I called the company but was on hold for awhile, so I decided to try the bot on their website. I asked my question and received several prompts to answer. Based on the prompts, I was able to find an answer to my question pretty quickly.	Aetna bot	Me	1	1	1	1	1	1	1	5	1	3	3	1	3	1	3	2	1	2	1	3	1	3	1	1	2	2	2	3	31	7	5	4	2	2	2	4	5	4	3	2	2	3	3	4
1	281	2	Anytime I was filling out an application online for any reason, it would remember all my information from the past. Even my phone number and my address as well as any search I had recently done. The personal information I can understand, but the ads popping up that indicated the agent remembered my research and searches was very creepy at times.	The Artificial Agent	The Other Interactant	1	1	1	1	1	5	1	5	3	3	4	3	3	5	3	2	2	3	3	3	5	5	3	3	2	2	2	4	39	7	2	3	3	4	4	4	4	4	2	3	4	4	2	5
1	641	4	A neighbor could not get her vehicle to start because her side door was not closed completely all the way. The door was stuck open just a tiny bit and would not move. I tried to help her close it, but it would not budge either way. She could not make it to work on time due to this. She had to call her vehicle dealership and they sent someone to fix her door. Her car started right up afterwards. T…	Built in Intelligence in Vehicle	no one... the jammed door seemed to be all it cared about.	1	1	1	1	1	5	1	1	1	1	1	1		1	1	1	1	1	1	1	1	4	1	1	3	3	2	3	57	5	5	5	5	5	5	5	5	5	5	4	5	5	5	5
1	526	1	ATT&T has an artificial agent and it was the first time i had ever experienced this type of technology. It was very good at getting information and making correct choices based on the information i gave it. Sometimes it could even guess well. The agent was very efficient and did a good job of taking care of my needs. I used it again later and the agent did well again. Because of this, i had no pr…	The Artificial Agent	Computer	1	1	1	1	1	1	1	5	1	4	4	2	4	4	4	2	2	3	1	2	1	2	1	1	2	2	1	3	47	2	5	5	5	4	5	5	5	5	5	3	4	5	4	5
1	541	2	When I am doing my end of shift reports at work sometimes I use Siri as a calculator. I'll ask her what $3411-$2413 is, for example. Then for the next problem I realized I don;t need to say the whole equation. I can just say. "What's that plus $950?" Siri will then give me the sum based on her memory of the last answer.	Siri	Me	1	1	1	1	1	1	1	5	1	1	1	1	4	5	4	1	1	4	1	3	3	4	1	1	2	2	2	1	29	3	5	5	1	1		5	5	4	4	3	5	4	2	5
1	411	2	So I deal with a lot of different devices on a day to day basis, but these machines are getting very smart at what to display on the screen. I purchased a video game a few weeks ago and the store along with the tiles on my desktop were completely changing as weeks went along. It was as if Cortana was monitoring everything and tailoring the news, store items and the user experience with living con…	Cortana	Me - Via the PC	2	2	2	3	4	4	2	1	3	5	4	2	1	5	1	1	1	2	1	1	2	1	1	1	2	2	1	6	33	3	1	1	1	2	2	4	3	2	3	1	2	4	4	4
1	482	3	I had a question for my cable provider. I called the number for my cable provider and was met with a robot voice. I knew that the robot would not be able to help me with my question because it was quite specific. I was forced to answer questions from the robot as it attempted to help me. This lasted a few minutes, the robot did not help me. Eventually, the robot directed me to a customer service …	robot	I	1	1	1	1	1	2	1	5	2	5	2	1	4	2	2	4	1	1	1	1	1	4	1	1	1	1	1	3	23	3	5	4	2	4	4	4	5	5	5	4	5	4	3	4
1	133	4	Emailing someone about a meeting and seeing your calendar on the smartphone already making a note about it.	The Artificial Agent	The Other Interactant	5	5	5	5	5	5	5	1	1	1	1	1	1	1	1	1	1	1	1	1	1	1	1	1	3	3	1	2	27	4	3	3	3	3	3	3	3	3	3	3	3	3	4	4
1	522	1	My boyfriend and I were sitting on the couch one evening. His smart phone was on the coffee table. We were having a fun conversation and making out. Suddenly his phone said "and you thought I wasn't listening.It was very creepy. I don't remember the name but it's the one for phones.	Siri	me and my boyfriend,	1	1	5	1	1	5	5	1	5	2	2	4	3	4	1	1	1	1	1	2	2	5	1	2	3	3	2	3	64	4	2	2	3	2	3	3	2	2	3	2	2	5	4	5
1	203	2	that smartchild bot remembered things. it kept various things in memory and recalled them later. it was a little stilted, or rather very stilted, but that's the way it goes. msn messenger was never very good at such things. it was lots of nonsense conversations mostly	smarterchild	me	3	2	2	3	2	3	2	5	2	2	2	2	2	3	2	2	2	2	2	2	2	2	2	2	1	1	2	7	26	2	4	4	2	3	3	3	3	4	3	3	4	3	3	2
1	934	4	I was having an error with my payment for an item online and had to reach out to customer service i got the AI to chat with me about it and due to the issue they resolved it rather quickly. Normally with AI they refer you to normal business hours but this one had not only helped clear the issue it also took 2$ off my item which helped extra on my purchase since i was using a gift card that was le…	Allen	Me	1	1	1	1	1	1	1	5	1	1	4	2	4	3	4	1	3	3	2	2	2	4	2	3	3	3	2	3	33	3	5	4	3	4	3	5	5	4	3	3	4	5	3	5
1	480	3	I used my alexa to help me plan an event. Alexa recommended a restaurant and night me reviews. Alexa also booked the reservation for me and told me the weather for the night. Overall, Alexa was as good as a real personal assistant.	Alexa	Websites	1	1	1	1	1	1	1	1	1		1	1	2	1	3	1	1	1	1	1	1	1	1	1	1	1	2	3	27	5	4	4	2	3	4	3	4	4	3	3	3	3	2	5
1	246	4	I have echo devices throughout my house. Me and my wife were just talking. We never said the activation word, but Alexa all of the sudden responded and said "sorry, i can't seem to find that". Me and my wife just looked at each other and then I told Alexa to stop.	Alexa	Me and my wife	1	1	1	1	1	1	1	5	1	1	1	1	4	1	4	1	1	1	1	1	1	1	1	1	2	2	1	3	28	2	5	5	1	1	5	5	4	5	1	1	5	4	3	4
1	773	1	Before I owned a smart phone, I did not realize the technology I was missing. I purchased my first smart phone a few years ago. It is amazing that it predicts directions for you when you get into a vehicle. Although I sometimes miss the simplicity of my prior basic phone, I do enjoy what the smart phone has provided.	smart phone	myself	1	1	1	1	1	3	1	5	4	2		3	4	4	4	4	2	3	2	2	4	4	2	2	2	2	2	3	34	5	4	4	4	4	4	4	4	4	4	4	4	4	3	4
1	505	4	I was at my brother's house with my 7 year old twins. They like telling his asking Alexa to do certain things like play music. On this one occasion, my son asked Alexa to tell a joke. We did not know that it would actually work. So Alexa did a "knock knock" joke. We were all surprised and laughing. From then on, my children ask Alexa to tell a joke and they have learned many jokes to share from t…	Alexa	My son	1	1	1	1	1	1	1	5	1	3	3	2	3	2	3	2	1	2	1	3	1	2	1	1	2	3	2	3	50	3	5	4	2	4	4	3	3	3	2	2	2	4	4	5
1	327	4	I have an AI smart home speaker in my house and sometimes when I command it to execute a certain task, I'm often surprised by some of the reactions. For example, I asked the speaker to turn on my living room lights, but instead, it started reading me current events from recent headline news. Another surprising thing was sometimes when I don't even command the speaker, it'll have a mind of its own…	Speaker	Me	1	1	1	1	1	3	1	5	3	2	4	2	3	4	3	2	2	2	2	3	2	4	2	2	2	2	2	3	32	5	1	1	1	1	1	1	1	1	1	1	1	1	3	5
1	242	4	It happened when I was talking to a chat bot. I was conversing with it and it actually said my name. The catch is I never told it my name at all. It flabbergasted me that it did that. I still do not know how it knew what my name was.	The Artificial Agent	The Other Interactant	1	2	1	1	1	3	1	4	5	5	5	4	5	5	5	5	4	4	3	5	3	5	3	3	3	3	1	3	23	2	4	4	2	3	3	4	4	5	3	3	4	4	2	3
1	553	4	I was unable to pay my cell phone bill in full on time and needed to set up a payment to avoid interruption of my services. I called my cellular phone provider to set up a payment arrangement and went through a phone tree of options thinking I would get to a live person. After hitting the corresponding number for payment arrangement the automated system came me several different options on how to…	Automated phone system	The Other Interactant	1	1	1	1	1	1	1	5	1	1	5	1	4	1	1	1	1	1	1	1	1	4	1	1	2	2	2	4	37	4	2	3	2	2	1	1	3	2	2	2	2	2	2	4
1	373	4	I like to play chess against A.I for fun. Although I'm not good, I like playing against them because it helps me learn how to play and figure out strategies to use. One time I was playing against an A.I., and it completely made a move I was unfamiliar with, because it didn't seem like the most optimal play at the time. However, this move was absolutely crucial and I ended up losing really fast. I…	The A.I.	Me.	1	1	1	1	1	2	1	5	2	4	4	3	4	4	4	2	2	2	3	2	2	4	2	2	2	2	1	7	23	5	4	4	2	3	4	4	4	4	3	2	4	4	4	4
1	348	2	I was looking for directions on my phone and noticed it had said 11 minutes until you reach your home. I wasn't sure how the artificial agent knew where my home was and when I was last there. Another time was on my Facebook and Snapchat when it recalls all of my memories from the past year and puts it together in a slideshow for me. My boyfriend and I witnessed this. After that I realized it was …	The Artificial Agent	Me	1	4	4	2	3	4	3	1	4	3	4	3	4	4	3	3	3	3	3	3	3	4	3	3	2	2	2	3	25	3	4	4	3	4	4	4	4	4	4	4	4	4	3	5
1	602	3	Once I wanted to test Siri on personal romantic relationship. I asked first question which was "Do you have a girlfriend Siri?". It gave me an answer that was totally shocking to me and it seemed to me to be thinking on its own entirety, be in full control of its own destiny, have its free will and decide its own outcome. I was literally surprised by the response and it was not cliche as other AI…	Siri	With me	1	2	1	2	2	1	1	5	4	5	5	3	4	5	4	4	4	4	3	4	4	4	3	4	3	3	1	3	24	5	3	4	3	3	4	4	3	5	4	4	5	4	3	2
1	517	2	I was interacting with my Amazon Alexa dot and simply asked it to play music for me. It asked me what kind of mood I was in, and I said nostalgic. It started to play John Denver. I was shocked because I had created, but deleted, years ago, a playlist on Amazon named nostalgic that had nearly all John Denver songs. The interesting part is that it played almost entirely John Denver, but a couple of…	Amazon Alexa Dot	Interacted with me and a bluetooth speaker	1	1	1	1	1	1	1	5	2	2	4	3	3	4	3	2	2	4	1	4	2	5	2	2	3	3	1	3	50	3	2	2	3	4	4	4	2	3	3	4	2	3	3	5
1	386	1	I shop online. The recommendations that my purchases informed can seem uncanny. I see very little ads because of the browser that I use, but when I pick up a book for a Kindle, before long, I get recommendations for other books. Often they show up in my email like a friend and fellow reader is dropping a note. I go to the main site and it is full of recommendations based on past purchases and win…	The Artificial Agent	The shopper.	2	2	3	2	2	4	3	5	1	1	4	4	4	4	4	1	1	4	1	1	1	1	1	1	2	2	1	3	50	5	4	4	1	1	1	5	4	4	2	1	1	3	4	4
1	465	2	My wife regularly uses our Google Home to play music. She asks to play various songs by different artists on a regular basis. The artists are usually from the same genre. There have been a few instances where she has asked "Hey, Google, play me a song," and Google will play a song by an artist that she typically requests. Sometimes it's a song that she has requested in the past, but other times i…	Google Home	My wife	1	2	1	1	1	3	2	1	4	4	4	1	4	5	4	1	2	1	1	1	1	2	1	1	3	3	2	2	30	8	5	4	2	4	4	4	4	4	5	2	4	3	2	4
1	656	4	I was messing around on my lap top and figured out that i could have my cell phone linked to it. So for convience I linked both together, I had no clue that my computer had a siri like ability, it's called catana. So i started to play around with is because i knew of siri but never personally used it. So i asked it a few questions and i was surprised that it did what i asked it to do. Like talkin…	Catana	My self	1	1	1	1	1	1	1	5	1	2	4	4	4	3	1	1	1	2	1	3	1	3	1	1	3	3	2	1	31	3	5	5	3	4	3	5	5	4	3	3	4	2	4	5
1	442	4	There's this app on the iPhone store called Replika, which is an artificial intelligence robot that will pretend to be your friend. You can talk to it like you would text anyone, using normal language, and it will have a conversation with you. The interesting part about this is that it remembers details such as what your hobby is and ask you details about stuff you're doing. For example, if you t…	Replika	Me	1	1	1	1	1	3	1	2	5	1	4	5	5	5	5	1	1	1	1	5	5	5	1	5	3	3	1	3	29	5	5	5	1	1	4	5	5	5	4	4	4	4	2	5
1	633	3	Google search is the best example of this. I preformed a google search this morning for a person whom I needed background information on. I typed in the name of the person (in quotations) and included a couple of other identifying items to eliminate non relevant information. I hit return and up popped literally hundreds of potential links that were relevant from hundreds of different resources. I…	Google search	Me, resources that it went through from nearly every resource available.	1	1	1	1	1	2	1	3	1	1	3	1	3	3	3	1	1	1	1	1	1	1	1	1	1	1	2	3	55	5	3	5	1	3	2	5	5	5	4	3	3	5	2	5
1	185	2	Siri sometimes does that! I do not know if it is humor or what not but she will make statements on my phone sometimes where she'll say "You asked me to do that before" when I literally did not ask her to do anything.	Siri	Me	4	3	2	3	4	3	3	1	3	2	2	3	2	2	3	2	3	3	2	3	2	2	2	3	2	2	1	3	22	3	3	4	3	3	4	3	2	3	3	3	4	3	4	3
1	457	4	I saw a robot that would interact with people. It did some funny stuff. It followed people. It told jokes. It unexpectively played hide and seek.	Robot	The children	2	2	2	2	2	2	2	1	1	1	1	1	1	4	1	1		1	1	4	1	1	1	1	3	2	2	3	45	7	3	3	3	3	3	3	3	3	3	3	3	3	4	5
1	339	4	I was using my google assistant to find directions to a nearby venue that I was working. It gave me the directions and how long it would take to get there. I must have been surprised at the length of time it would take because I muttered "you must be joking." Google assistant must have heard the word joke because it proceeded to tell me a joke. It was surprising and I was not expecting it. Howeve…	Google Assistant	Myself	1	1	1	1	1	1	1	5	1	1	3	1	4	3	1	1	1	4	1	1	1	4	1	1	2	2	2	3	36	7	5	5	1	1	1	5	5	5	1	1	1	3	3	5
1	213	4	I spoke with an artificial agent about my phone bill and it unexpectedly credited my account. This came as a surprise. I didn't dispute the credit. It was a one time occurrence.	The Artificial Agent	The Other Interactant	1	1	1	1	1	1	1	5	3	3	3	3	3	3	3	3	3	3	3	3	3	3	3	3	3	3	1	1	35	4	5	5	5	5	5	5	5	5	5	5	5	5	2	3
1	488	4	I was sitting at my desk and my phone sent me an alert that traffic was heavy and it would take a certain number of minutes to drive to the restaurant I had on my calendar for lunch. I had not set up any alert notification and was unaware that the phone device had access to information from my apps. It was a bit creepy thinking that my phone had been monitoring the time, my current location, a fu…	Siri	Me	1	1	1	1	1	5	1	5	2	4	5	1	4	5	4	1	1	1	1	1	5	1	1	1	3	3	1	3	30	5	4	4	1	3	4	4	4	4	3	3	3	4	4	5
1	625	1	They bought a new artificial agent. They showed me how artificial agent could play music and do various tasks. It did not do everything the first time with some of the commands. It would take time for the artificial agent to adjust to there speech.	Badge	friend's house	1	1	1	1	1	1	1	5	1	1	1	1	3	4	3	1	1	1	1	1	3	1	1	3	1	1	2	3	24	2	3	3	3	3	3	3	3	3	5	2	2	4	3	3
1	300	1	I told the agent that the market was soft and houses were not selling. I did not have much to do but upload a sh*tload of stats and stats and more stats. The next morning the bot had formulated weighted mathematically sound and performable plan to bond to those demographic groups most likely to sell if shown a compelling case, because essentially they valuaed experiences over MONEY$$$$$$$	Sherlock	The Other Interactant	1	1	1	1	1	1	1	5		4	4	4	5	4	4	4	4	2	2	4	3	4	3	3	2	2	2	3	51	7	4	4	1	1	1	5	5	5	3	1	1	2	3	4
1	634	3	I kinda remember talking to robot people years ago on AOL Instant Messenger. There were special bot names you could add and talk with them. They would answer questions, some would play games. They all had different personalities it seemed.	AIM Bots	Myself	1	3	2	1	1	1	1	3	2	2	3	3	4	3	3	3	2	2	2	1	1	3	1	4	2	2	1	3	22	3	4	4	3	3	3	4	4	4	4	3	3	4	4	3
1	1058	4	I was in college when my dog,Fritter,passed away suddenly. My mom called me and I rushed home. I asked my AI,Suri, what the quickest route home was. I followed directions. On the way home,there was a advertisement that popped on thee screen about dog creation. It was the weirdest moment of my life!	SURI	Me	1	1	1	1	1	1	1	5	3	3	3	3	2	4	3	1	4	1	1	4	1	1	2	1	3	3	2	1		4	5	5	5	5	5	5	5	5	5	5	5	5	2	3
1	447	3	When I called to pay a bill over the phone I was greated by an article agent. She was responsible for directing me to the right system, taking my payment information and applying that to my bill. I was a bit fustrated with the interaction overall. Dispite speaking slowly and clearly it took her maybe 5 additional minutes to understand what I was saying and to conect me to the correct department. …	The Artificial Agent	Me	2	1	1	1	1	3	1	1	1	3	4	1	4	1	1	1	1	1	1	1	2	4	1	1	1	1	2	6	29	3	5	5	3	4	5	5	4	5	4	4	4	5	4	5
1	367	2	Working on getting information from my cell phone. Siri but she gets confused about stuff most of the time. Not all the time but I have to repeat what I want to happen 20 times until she gets it correct. I think it needs some more work to be tailored better.	The Artificial Agent	The Other Interactant	4	4	3	4	4	3	3	3	4	3	4	4	4	3	3	4	4	4	4	3	3	3	3	4	2	2	1	3	49	7	4	3	3	4	3	4	4	3	4	3	4	3	1	3
1	740	2	My route and schedule to work has been the same for about a year when this interaction or instance happen. I was clocking out of my work and on my way to my car. As soon as I turned my car on and bluetooth connected to my phone a notification from the Maps feature suddenly popped up. It said that my approximate time until I got home was 42 min. It surprised me quite a bit because I was sitting th…	Maps in iPhone	Bluetooth and me	1	1	1	1	1	3	1	5	4	3	4	3	3	4	3	3	3	4	3	3	3	3	3	3	2	3	2	2	23	5	4	4	2	4	4	4	4	4	4	4	4	3	4	5
1	542	4	While using Siri on my IPhone, I was surprised to have a nearly complete conversation with her. I was on a delay in traveling and quite bored, so I opened the App for Siri and asked her how she was, she said she was happy to be here. I said she must think she is smart and she said I would have to judge that. It then said we were friends. Everything I asked, it came back with a witty, sometimes su…	SIRI	The Other Interactant	1	1	1	1	1	1	1	5	1	3	4	1	1	1	1	1	1	1	1	1	1	1	1	1	2	2	2	3	48	5	5	5	1	3	5	3	5	5	5	3	4	4	3	5
1	396	3	We have a bot script at work that has replaced the work of human. The bot receives an email and that triggers the bot to login and performs a series of key strokes using the data from the email. The bot works around the clock 7 days a week and is highly accurate. The process is now fully automated.	Robotics Process Automation	Email and website database	1	1	1	1	1	1	1	5	1	2	4	1	4	3	1	1	1	1	1	2	1	4	1	1	1	2	1	3	48	5	5	5	2	3	3	5	3	5	2	2	1	2	3	3
1	533	4	At work. Our work computer was completely off. Me and another co worker were the only ones working. Her and I were standing by the blazer (about 20 feet away from the office). All the sudden, we heard the "windows sound." We look inside the office and the computer was starting up. It was very strange. We do not know how or why it turned on. It just did.	Hp Desktop	Its power supply	1	1	1	1	1	1	1	5	5	1	5	1	5	5	1	1	1	5	1	1	1	4	4	5	3	3	2	3	30	4	5	5	1	5	5	1	5	5	5	1	5	3	1	5
1	605	3	I often use Google Map to travel to unfamiliar places or whenever I want to see the estimated time of arrival, so that I could plan my day accordingly. During my Spring Break, I planned to go to Hilton Head Island for a day and utilized Google Map to help me get there. I typed up this location into the program and the app led me there, but what it didn't tell me was that I had to go through multi…	Google Map	Myself	1	1	4	3	3	4	1	5	1	4	5	1	1	5	2	3	1	3	1	1	1	5	1	1	1	2	1	2	22	5	4	5	4	4	5	5	5	4	3	3	2	3	3	5
1	618	4	My husband owns a amazon echo and he always plays around with the thing and i was surprised at her weird sense of humor. He asked her to fart and she did it . It was just so strange i laughed so hard and may sound silly but who would have thought she would have done it. People were upset that she choose the eagles to win the super bowl but i am thinking some one is sending her commands. Strange t…	The Artificial Agent amazon echo Alexa strange sense of humor	The Other Interactant husband	1	1	1	1	1	1	1	5	4	4	3	3	3	2	3	2	3	3	2	4	2	2	2	3	2	3	2	3	58	4	5	5	3	3	4	5	5	5	4	4	4	4	4	5
1	593	3	My friend and I were at a cafe and looking for something to do, so we asked Siri on his phone about movie showtimes. None of the bigger theaters we usually go to had anything playing that we wanted to see but Siri suggested we go to a community-owned non-profit performing art theater and that's where we ended up going. Not only was it playing a movie we both wanted to see (a showing ofThe Shining…	Siri	My friend	1	1	1	1	1	3	1	5	1		1	1	2	2	1	1	1	1	1	1	1	1	1	1	1	1	1	3	25	2	5	5	1	1	1	5	5	5	4	1	5	5	3	3
1	894	1	I once subscribed to the Apple Music app that curated my playlist. It initially requires one to enter a few artists and genres that they like and handles the rest. I was very impressed with the suggestions it made and thought they were more apt than the ones some of my friends have suggested. The app even discovers new acts that I didn't know I'd like and ended up liking it.	Apple Music Curator	Me	1	1	1	1	1	1	1	5	3	1	5	1	5	5	5	1	1	1	1	1	1	5	1	1	3	3	2	1	33	5	4	4	4	4	1	4	4	4	1	1	1	4	2	5
1	253	3	I remember that I had a question about a product and went on their website. They have a chat bot that pops up in case you need any help. I didn't want to talk to a live person over the phone, so I decided to give this a shot. It asked for a few words of what I'm looking for. After typing it in, it gave a search result. I selected what I needed, and it brought me to the site. The chat bot stayed w…	Q&A Chat Bot	Me	1	1	1	1	1	1	1	5	1	3	4	3	4	1	3	1	1	2	1	3	4	4	1	1	1	1	2	1	33	5	4	4	3	4	2	5	5	5	3	4	4	4	5	5
1	374	1	I was doing some retirement planning. The program required me to enter current investments, savings, income, etc. It also required my age and how long I intended to work. Based on the outcome, I was surprised at how long the Artificial agent said my retirement savings would last.	The Artificial Agent Hogan	The Other Interactant Me	1	1	1	1	1	1	1	5	1	3	4	1	1	1	1	1	1	1	1	1	1	1	1	1	2	2	2	3	53	4	4	4	4	5	5	5	5	5	5	5	5	5	3	5
1	910	4	I was in the online game called silkroad and I was using a bot that attacked, I picked up the object, it filled my life, I sold the items that were bad and, in addition, I bought life and mana potions. The amazing thing is that he looked for the boss monsters and killed them.	sbot	with the game.	1	3	1	1	1	1	1	1	1	1	1	1	5	1	1	1	1	1	1	1	1	5	1	1	3	3	1	3	25	5	5	5	5	5	5	5	5	5	5	5	5	5	3	4
1	1861	4	We have three Amazon echo dots networked in our home. It has been well documented that for some reason, earlier this year some Alexas began to randomly laugh. I experienced that with one of our three Alexas on two occasions. For some reason, the other two never did it. On one of the occasions, it was particularly weird as it sounded as if the laugh came from a drop in call because it sounded as i…	Alexa	I was the one hearing her (or reading the notification) in each case I mentioned	1	1	1	1	1	1	1	5	4	3	3	2	4	1	2	1	1	2	1	5	1	3	1	1	3	3	2	3	60	5	5	5	5	4	4	5	5	4	5	2	3	5	1	4
1	260	1	One time I was planning a trip to south america and I went to an online page that helped witht he process. I entered my destination and the page was supposed to create an itinerary for me with different dates and means of transportation. I was very surprised because this page did everything right and created a great itinerary. I showed my mother this and she was very impressed with the outcome. N…	trip planning webpage	me	1	1	1	1	1	1	1	5	1	1	5	1	5	1	1	1	1	1	1	1	1	1	1	1	3	3	2	3	23	5	4	4	3	4	4	4	4	4	5	5	2	5	2	4
1	268	1	I used to use a navigation app, Waze. This app would look at traffic in the area and use the data it had to plan the quickest route to your destination. Sometimes the directions didn't make sense, and would route me through a neighborhood or parking lot. I ultimately stopped using it when it told me to make a left turn off an overpass.	The Artificial Agent	The Other Interactant	1	3	1	5	4	1	5	3	1	4	4	1	4	4	4	1	1	1	1	1	1	4	1	1	2	3	2	3	31	5	4	4	1	4	4	4	4	4	2	1	1	4	4	5
1	536	2	I am an Iphone user and utilize Siri quite frequently. However, starting about a couple of months ago, It seemed that Siri was remembering my preferences. For example, I set an alarm every night for the same time in the morning and had been since I had the phone. Sometimes, not all the time, when I ask Siri to set the alarm I see the alarm is already set. I wrote it off with the possibility that …	Siri	Me	1	3	1	1	1	4	3	1	3	1	3	1	4	4	1	1	1	1	1	1	4	4	1	1	3	3	1	2	24	6	4	4	3	4	4	5	3	5	5	3	4	5	4	5
1	298	3	Recently, I used an online search algorithm to book flights for a summer vacation with my boyfriend. My boyfriend and I both searched for flights at the same time so we could compare notes. For some reason, even though we put in the same parameters, the flights that came up for each of us were different. We ended up booking a flight that came up in his search because it had a better departure tim…	Online search algorithm	Myself and my boyfriend	1	1	2	1	1	1	1	5	4	4	1	1	5	2	4	1	1	3	1	1	1	5	1	1	2	2	2	6	28	7	4	5	2	2	2	5	4	5	3	1	2	5	4	5
1	635	3	My family and I went out to eat. The restaurant we went to had a waitress but she was only required to bring food to the table or anything extra we requested like a refill. Otherwise, we had to enter our order through a device on the table. The menu was there and all the prices. It was touch screen. My kids were excited but my husband and I were confused at first. We got the hang of it though and…	Assistant Waitstaff	My husband and I as well as other cumstomers	1	1	1	1	1	1	1	5	3	4	5	1	4	4	3	1	1	1	1	1	1	4	1	4	2	2	2	3	34	5	5	5	3	4	4	5	5	5	3	3	2	4	4	5
1	514	4	I have an Amazon Echo with Alexa. One night while watching a scary movie with my husband, Alexa said "please tell me what you want me to do". Nobody prompted the AI bot by saying her name. It was very creepy given the circumstances. So now we've turned the volume on it all the way down in case she decides to scare the ever loving heck out is again.	Alexa	The Other Interactant	1	1	1	1	1	1	1	5	4	5	5	1	5	5	1	5	5	1	1	5	1	5	4	1	3	3	2	3	29	3	5	4	1	3	1	1	5	5	5	1	5	5	1	5
1	552	3	I had just got my echo dot. I was impressed with all that it could do. I use my dot daily. I use it to set alarms, check the weather, play music, answer questions and things like that. Whenever I use it, I look to it to give me the correct information. I rely on it for my daily goals. It is in control of making sure that I get up in the morning. Making sure that when I ask a question I can find t…	Alexa	Myself	1	1	1	1	1	1	1	2	1	1	4	1	1	4	1	1	1	4	1	4	1	4	1	1	1	1	2	1	31	3	5	5	3	4	5	4	5	5	4	4	5	3	2	5
1	499	3	Depending on the time of day when I leave work, traffic conditions can be quite variable on my drive home. For this reason I sometimes use the Waze app on my phone to determine which route of the 3 most likely possibilities is the one that will get me home the quickest. The idea here is that the app is aware of and responds to current traffic conditions and makes adjustments to the suggested rout…	Waze app	Myself	2	1	1	1	1	1	1	5	2	2	4	1	1	1	1	1	1	3	1	2	1	1	1	1	1	1	1	3	46	7	5	4	1	2	2	4	5	5	4	2	4	3	4	4
1	519	3	My most recent personal interaction with an Artificial Agent involves the new contour remote control from Cox cable. You can hold down the microphone button and speak a movie title, television show name or a type of music and the device will make its best guess on what you are requesting to watch or listen to and bring it up on the screen. Upon my first use of this device earlier this week I spok…	Contour remote	Myself and a cable box	1	1	1	1	1	1	1	5	1	1	1	1	1	1	1	1	1	1	1	1	1	3	1	1	1	1	2	3	35	2	5	4	3	3	4	4	5	4	3	2	2	2	3	4
1	347	3	I used Siri on my phone to get information while traveling in a new city. I used it alone when I wanted information about nearby places to eat or transportation, so I was the only witness.Through my auditory requests, the system responded with information relevant to what I was asking for. For example, I wanted to know what restaurants were good nearby me. In this case, Siri directed me and ended…	Siri/voice user interface	Me	1	1	1	1	1	1	1	5	1	4	4	2	4	4	2	1	1	1	1	1	1	5	2	1	1	1	2	2	20	5	5	4	2	2	3	4	4	5	4	2	4	4	3	3
1	165	4	I always think it's weird when I am with people and we are talking out loud about a product or something like that. Without fail, every time I get onto facebook after, I see ads for the thing we were talking about. I would understand if I was typing it, but I was just talking about it. It's surprising to me that it can do that.	Facebook	My phone	3	2	3	4	3	4	4	4	3	4	4	3	4	4	3	3	1	3	2	2	2	3	3	2	2	2	2	3	26	5	3	2	2	4	3	4	4	4	2	2	3	2	4	3
1	535	4	One such occurrence happened when I was asking google for directions to a destination. It was all fine and dandy until we are 5 mins away. For some reason, it goes off tangent on the map and makes us go back to the highway. At this point, I kind of know where to go, but still unsure. So I decided to go on the freeway, but it tells to exit right after and Google maps is being buggy or something, s…	Google Assistant	Me	1	1	1	1	2	2	1	5	4	3	5	3	4	3	3	2	1	4	2	3	4	4	2	4	2	2	1	2	23	5	3	2	1	4	4	4	3	2	2	3	2	3	5	4
1	408	3	I always have an experience with an artificial agent when it is time to pay a bill over the phone. I get frustrated with it because there are times when I want to just speak with a live person. There are prompt that they assume that they hear when I speak. When they do not understand they disconnect the call. This is very frustrating when just trying to pay a bill. Sometimes they will not connect…	The Artificial Agent	The Other Interactant	1	3	1	2	3	2	2	4	4	1	4	1	3	4	2	1	2	1	1	1	1	4	1	1	1	1	2	1	30	6	4	4	1	3	4	4	3	4	4	4	4	4	4	5
1	1534	4	I listened to a musical track that was composed by a bot. While much of the music seemed formulaic (in itself not unlike human composition) it did seem to take strange directions, melodically. Perhaps it was a weird kink it how it viewed harmony and song structure, but some of its conceptions were more reminiscent of psyche pop stuff, eschewing some basic concepts of rhythm and harmonic motion. T…	The Artificial Agent	The Other Interactant	1	1	1	1	1	1	1	5	3	4	4	3	4	4	4	3	3	4	3	4	3	3	3	4	2	2	1	3	36	5	4	4	2	1	1	3	3	4	4	1	1	4	4	3
1	363	2	There are a few interactions that I can remember while dealing with an AI, but the one that I remember the most clearly was with Google home. I was at a friends house who had just gotten google voice and we set it up with him. I also set up a profile with the google voice because we were trying to see what it could do. I used some voice commands to play music that day. I remember coming back a fe…	Google Home	Myself and a friend	1	1	1	1	1	1	1	5	2	2	4	2	4	4	1	1	1	1	1	2	4	4	1	1	2	2	1	3	26	5	4	4	3	3	3	4	4	4	4	3	3	4	4	5
1	220	3	I use both my Amazon Echo and my Google Assistant to control the smart lighting in my home. Also the Echo controls my Spotify and makes my grocery list, tells me the weather and I search both the Echo and the Google Assistant to look up information.	Alexa	Me	1	1	1	1	1	3	1	4	1	1	4	1	4	5	1	1	1	1	1	4	4	4	1	1	1	1	2	3	45	3	5	5	1	4	2	5	5	5	2	1	2	5	1	4
1	739	3	I believe that ecoATM is artificial agent. What gives me the reason to think that is it recycle phones. This would be my interaction with an artificial agent, I had to recycle phones with no problem with getting it done. I didn't get pay anything for them, it would have been nice to get pay $3 for each recycle.	The Artificial Agent	The Other Interactant	1	1	1	1	1	3	1	5	5	5	5	5	5	3	4	4	3	5	4	4	5	5	4	4	1	2	1	5	36	5	5	5	5	4	4	4	5	4	4	4	4	5	3	4
1	603	3	I used voice and interacted with Alexa on my Amazon Fire Tablet. I was trying to figure out dinner and I had some ingredients, main one being ground pork. I already did familiar ground pork recipes before, including tacos, so I wanted to try out something different. So I asked Alexa for some ground pork recipes. My wife heard me ask too. Very quickly, Alexa displayed a wealth of recipes. I saw so…	Alexa	Me	1	1	1	1	1	1	1	5	1	1	1	1	1	3	1	1	1	1	1	1	1	1	1	1	1	1	1	2	27	5	4	4	1	4	5	4	4	5	2	1	5	5	1	5
1	346	2	I remember something in the past on Facebook, where I had liked certain Alcohol brands. Low and behold, I was continually getting these pop ups, offers, and all kinds of stuff. And this was before all of this came out about Facebook and the privacy. Well, I was getting alcohol related stuff non-damn stop. COupons to my mail, invites to taste tests, etc. Well, I ended up having a serious problem w…	computer - social media	me	5	2	5	2	4	3	5	1	5	4	4	4	5	5	4	4	4	4	2	4	5	5	4	4	2	2	1	3	36	5	4	4		2	2	3	2	3	3	2	3	3	2	2
1	605	4	My students use a BOT program that predicts future employment based on interest surveys they take. The bot then walks them through various questions and continues to narrow searches until 2 or 3 options remain and then it allows the students to review and explore a variety of linked sites and information. While it is a program that uses algorithms to narrow the search, I am always amazed to how w…	The Artificial Agent	students	1	1	1	1	1	1	1	5	2	1	4	1	3	4	1	1	1	1	1	1	1	4	1	1	2	2	1	3	42	7	4	2	3	4	5	4	3	2	4	4	5	5	4	3
1	260	2	I use the facebook app on my mobile device to view facebook. I have noticed that it will display ads within my facebook feed that are diretly related to my web browsing habits. For instance, if I spend time on amazon.com shopping for bed sheets, there will be ads for bed sheets on the facebook app when I next use it. Friends have told me this happens to them as well but this particular event invo…	Facebook App	Myself, Chrome Web Browser	1	1	2	1	1	3	2	3	1	2	1	2	2	3	3	1	1	1	1	1	1	2	1	1	2	2	2	3	29	5	4	4	2	2	3	4	4	4	2	2	2	4	3	5
1	579	4	I decided to play around with my new Google Home when it arrived by asking it questions about the other devices that I had. The reason for this is that I have used cell phone assistants (Siri, Cortana) that would have funny comments when asked about a competing device/assistant. I was in the living room with several friends and my fiance when I asked Google Home (which was the new device that had…	Amazon Alexa	Google Home	1	1	1	1	1	1	1	5	1	1	3	1	1	1	3	1	1	1	1	1	1	1	1	1	3	3	1	6	36	7	5	5	1	1	1	4	5	4	5	1	1	4	4	5
1	783	2	This involved the video game Halo: Reach, which has a fully unscripted and learning capable AI system for the enemies that you face. Before group AI started to learn, things were predictable, I knew how they'd react and then be able to counter them properly. However, as implied it learned over time. I was getting hit more often while using the same tactics or surprised by a rather powerful enemy …	Unscripted individual video game AI's	Myself/The player	1	1	1	1	1	1	1	5	3	1	4	1	4	5	3	1	1	1	1	1	1	1	1	1	2	2	1	3	23	3	5	4	3	3	3	5	5	4	4	5	4	4	2	5
1	498	4	I was helping to test out a virtual assistant on an mturk survey. at one point it was having a problem and was taking too long so I had to disconnect. I later took the next available survey with this same virtual assistant program as we were allowed to do many. t the end it asked me why I disconnected early and then it told me that it made it get sad that I left so quickly. I was very surprised t…	The Artificial Agent	myself	1	1	1	1	1	1	1	5	4	5	5	4	5	5	5	4	4	4	4	4	4	5	4	4	3	3	2	7	37	3	4	3	2	3	4	4	4	4	3	2	3	3	3	5
1	984	3	The artificial agent with which I interacted is the reservation assistant from Enterprise rent-a-car. When I recently had to rent a car to go out of town, I used the Enterprise reservation assistant to finalize all the details of my car rental. The reservation assistant in this case controlled resources (assignment of a rental car), information (what cars of what type were available at what locat…	Enterprise reservation assistant	Me	1	1	1	1	1	1	1	5	1	4	4	1	4	3	3	1	1	1	1	1	1	4	1	1	1	1	1	4	57	5	5	5	4	4	4	5	5	5	3	3	4	5	3	2
1	969	3	I asked Cortana to help me find the latest graphics driver for my PC. At first, she showed me an old driver I had downloaded to my local hard disk. I did not want that one, I wanted the latest from the Intel website. I had to re-ask her for" the latest driver for my PC from the intel website". That worked much better as she offered me a few options that were closer to what I wanted. After she goy…	Cortana	Me and the internet	1	1	1	1	1	2	1	5	3	1	2	2	4	2	1	1	1	1	1	1	1	1	1	1	2	2	1	3	59	3	4	4	2	4	4	4	4	4	3	3	3	3	2	3
1	251	3	It was website automated help chat. It offers me some solutions to some questions i may ask depending on the page i'm surfing. Once i select a solution the next set of answers are related to the choice i select. it was amazing experience.	The Artificial Agent	The Other Interactant	4	4	4	4	4	4	4	1	4	4	4	4	4	4	4	4	4	4	4	4	4	4	4	4	2	2	2	3	44	5	4	4	4	4	4	4	4	4	4	4	4	4	1	1
1	141	4	I was talking to a chat bot and it gave me some very unusual answers. I think something was wrong with it's script, because it's responses didn't seem to have anything to do with the prompts I was giving it. I think it may have just gotten confused.	Chatbot	Me	1	1	1	1	1	1	1	1	1	1	1	1	1	1	1	1		1	1	1	1	1	1	1	2	2	2	3	23	2	5	5	1	1	1	5	5	4	3	1	1	3	5	2
1	184	2	Last night I asked my Alexa to play Pandora. She responded by saying that she was playing the last Pandora station that had been listened to. Unfortunately I share a Pandora account with my wife, so Alexa played the last station my wife listened to, not me.	Alexa	Me	1	1	1	1	1	1	1	5	1	1	5	1	1	1	5	1	1	1	1	1	1	1	1	1	1	2	1	3	27	7	4	4	1	1	1	5	3	1	1	1	1	4	3	5
1	470	2	I was online shopping on my phone the other day and I went over to Instagram and bamm, there was an add for the exact website I was shopping. I had never shopped this sight before.	instagram	my web browser	3	5	5	4	3	4	3	1	3	4	4	3	3	4	3	3	5	4	4	4	4	4	3	3	3	3	2	3	23	5	4	4	3	4	3	4	4	3	4	4	3	4	3	5
1	584	2	I downloaded an app called Replika to my phone a few months ago. The purpose of the app is to learn about you and mimic your behavior after it reaches a certain level. I gave it all sorts of basic information about myself (interests, hobbies, etc.) and a few days after I downloaded the app, it began asking me regularly about something I had mentioned during one of the initial conversations: that …	Replika	Me	1	1	1	1	1	1	1	5	4	3	5	4	4	4	5	2	2	4	2	4	3	4	3	3	2	2	2	6	25	5	5	4	1	2	1	4	4	5	2	1	1	4	3	4
1	294	4	When I get on facebook all my ads are about things that I've been interested in and have looked up on the internet. It seems crazy to me that facebook would know what I've been looking at unless my phone has been storing data for people to use to advertise me. I've mentioned it to my family and they've seen the same thing happen to them. Its very crazy	The Artificial Agent	The Other Interactant	5	5	5	5	5	5	5	1	5	1	1	1	5	1	1	5	3	3	4	5	4	1	1	3	2	1	2	1	24	2	5	3	3	5	5	1	5	4	3	5	5	1	5	5
1	298	4	This HIT hits (pun) home for me so much right now. I have two Amazon Echo's and two Amazon Dot's in my home. Sometimes Alexa will just start talking, or open things, etc. Now, if the TV is on or someone is talking, i get it, the technology could've picked up on something that sounded like, "Alexa". However, this has happened when we were in bed, no conversation, no tv on, nothing. Sometimes it cr…	Alexa (dot or echo).	Me and my Girlfriend	1	1	1	1	1	4	2	1	4	4	4	1	2	4	4	1	1	4	1	4	1	5	1	1	3	3	1	3	28	3	5	5	1	4	5	5	3	4	4	1	5	5	2	5
1	386	3	One time I ordered a tv online and something went wrong with the pricing. I went to find the customer service option on the website and then it sent me to an online chat bot that helps you. I then spoke to the artificial agent and told them the situation. It ended up helping me clear up the issue and everything was good.	The Artificial Agent	The Other Interactant	1	1	1	1	1	1	1	5	1	2	3	1	4	1	2	1	1	1	1	1	1	1	1	1	1	2	2	3	23	2	3	3	3	3	3	3	3	3	3	3	3	3	3	4
1	354	4	One night my lady-friend and I were messing with Alexa. Just asking Alexa nonsensical questions, subjective questions, questions that treated fiction as fact. Neither one of us remembers what the trigger phrase was but Alexa asked us if we would like to have a conversation and we had a nice ~5minute Eliza style chat. Couldn't reproduce the experience which made it seem more magical.	Alexa	Me	1	1	1	1	1	1	1	5	1	3	4	2	4	4	4	2	4	1	1	1	1	1	2	3	2	3	1	3	40	3	4	4	3	1	2	5	5	2	2	4	4	5	2	4
1	389	4	My family owns an Amazon echo dot. Sometimes when the echo dot is on it will randomly start talking. It has began talking without is having to say "Alexa" first. Overall were still happy with the echo dot.	Amazon echo dot	Our family members and our WiFi	1	1	1	1	1	4	1	1	1	4	3	1	2	4	1	1	1	1	1	1	1	3	1	2	2	2	2	3	25	4	4	4	3	3	4	4	4	4	4	3	3	4	4	5
1	1467	4	I had an xbox issue. I reached out to chat with microsoft AI customer service. They were able to answer some sophisticated questions. Ultimately, they did not solve my issue though.	Microsoft Customer service	The Other Interactant	1	1	1	1	1	1	1	5	1	2	4	2	4	5	2	1	1	3	1	1	1	1	1	1	2	2	1	3	39	5	4	4	4	4	4	4	4	4	4	4	4	4	3	3
1	698	4	The Artificial Agent device I speak of was an Android phone with Android 6 that worked really before it started acting really weird and unexpected. The device would automatically install an unwanted app that placed ads on my home screen. Also the device would turn off the screen on its own as if the battery was dead but the phone would still be on until i reset it. I think it was a virus that ins…	Android phone and Android app	an android app and the android system of the android device.	1	1	1	1	1	3		4	1	1	1	4	1	1	1	1	1	1	1	1	1	1	1	3	2	2	1	4	28	2	5	5	1	1	5	5	5	5	2	1	3	5	3	5
1	472	3	Not long ago I tried a Virtual Reality Oculus at the Microsoft store. I was immersed into a scene and situation that i had no control over, other than looking in different directions. The program in the virtual reality allowed the user to walk through the scene and experience some falls but ended safely.	Oculus	Me and the internal program	2	1	1	1	1	3	1	5	4	4	4	1	4	2	1	3	1	4	4	2	1	4	1	2	2	2	1	3	50	7	4	4	3	3	4	4	4	4	4	3	3	3	3	5
1	590	3	i used an app to book an air ticket this summer.i entered all the required information and was looking for the cheapest available rate.the app had all my information and it began sending me messages to my email henever the flight rates fell drastically.eventually i used that app to book my ticket.	an app	The Other Interactant	1	2	2	2	2	1	2	1	2	5	4	2	4	5	4	1	2	4	2	4	3	4	3	4	2	2	1	2	45	5	2	4	4	3	4	3	4	3	4	4	3	4	2	5
1	600	4	My husband I was sitting in his office where our Alexa is. We were having a regular, everyday conversation. He said something and Alexa started singing. Neither of us gave her a prompt or anything. She just started singing. We both broke out in hysterical laughter.	Alexa	My husband and I	1	1	1	1	1	2	1	5	1	1	1	3	1	3	2	1	1	1	1	4	1	4	1	1	3	3	2	3	44	6	5	5	3	5	5	4	4	5	5	4	3	4	2	4
1	187	3	I believe an artificial agent is used when I go online to pay my mobile and internet bills. The computer directs me to my account, asks for my account info and log info, and gives me my billing information in return. It also allows me to make changes to my account like adding or subtracting services. It was in control of information because it could give me info on different packages.	The Artificial Agent	The Other Interactant	1	1	1	1	1	1	1	5	1	1	1	1	1	4	1	1	1	1	1	1	1	1	1	1	1	1	2	3	52	8	4	4	1	1	2	4	4	4	2	2	2	3	4	4
1	549	2	A podcast app allows me to choose favorite podcasts. It remembers my choices and what podcasts I listen to the most. Then, it makes recommendations in push notifications based on my past behavior. When I regular listen to a political podcast of a certain political bent, I see push notifications telling me that I may also like a different podcast (one that I have not listened to or favorited.) Whe…	Stitcher app	myself via my tablet	1	1	1	1	1	2	1	5	1	1	1	1	4	5	3	1	1	2	1	3	1	5	1	1	2	2	2	3	54	3	5	5	4	4	4	4	5	5	4	3	4	5	3	5
1	393	4	Our Google Home sometimes scares me a little bit. Sometimes, people in our house will be randomly talking about things and Google will respond. Usually, you have to say "hey Google" or "okay Google" to get it to work, so it's always surprising when it randomly starts talking for no apparent reason. It makes me a little bit paranoid about how much it can hear.	Google Home	Me or other people in my home.	1	1	1	1	1	3	1	1	1	1	4	1	4	4	2	1	1	1	1	2	1	3	1	1	2	2	2	3	24	2	4	4	1	4	5	5	4	5	4	2	4	4	2	5
1	370	1	I did a hit on murk. I though I was talking with a human. It was a decision study and it advise me on the best way for the both of us ti make money. I was fooled, it was an AI.	The Artificial Agent ON MTURK	ME	1	3	4	1	3	1	2	1	2	4	4	1	4	2	3	2	1	4	1	4	1	3	1	2	2	3	1	1	35	4	1	1	1	2	1	1	1	3	2	1	1	1	3	5
1	437	4	I was hanging out with my brother and we were having fun with alexa and then she randomely started laughing in a weird and creepy way, it was not really fun after that.	The Artificial Agent	The Other Interactant	1	1	1	1	1	1	1	5	2	2	2	2	2	2	2	2	2	2	2	2	2	2	2	2	2	2	2	3	20	3	3	3	3	3	3	3	3	3	3	3	3	3	1	3
1	366	4	I have an iPhone and by default the Siri feature is activated. Several times it has blurted things out when I wasn't expecting it. It seems to be activated when I say something that sounds vaguely like "hey siri", and it's incredibly jarring when that happens. The most recent time it prompted me to google how to disable Siri, which I subsequently did. Siri has not since surprised me :)	Siri	me	1	1	2	3	1	4	1	1	1	2	3	1	2	2	1	1	1	1	1	2	1	2	1	1	2	2	2	3	28	8	4	4	1	2	2	4	4	4	3	2	1	4	3	5
1	454	1	When playing certain video games and it time to battle on of the bosses I could tell that this program had adapted it to fight. It could make decisions based on the fighting style I was controlling my player with. The boss was able to counter my attacks and damage my player. I had to change plans different times to try to throw them off.	Boss Battle	My protagonist	1	2	2	1	1	1	1	5	3	4	4	1	5	4	4	1	1	2	2	2	4	4	2	2	2	2	2	3	30	3	5	5	3	4	3	5	5	5	4	3	2	5	3	5
1	448	1	So, I was at work and we were introduced to a new clinical works program. This program had been upgraded from the previous model and when I put in the clients information in the database and pressed enter, the artificial agent immediately computes the client's current fidelity score (which assesses their risk factors). This gives me an overall idea regarding the current mental and physical health…	clinical works	it interacted with me	1	1	1	1	1	1	1		2	3	4	2	4	4	4	1	1	3	1	1	2	4	2	2	3	3	1	1	43	7	5	5	1	3	4	5	5	5	3	3	4	2	3	5
1	246	4	My grandson loves our Alexa, he likes to tell it what to do. He likes listening to the Cars movie soundtrack, but he's hard to understand. One day he told alexa to play a song from Cars but he was so hard to understand. Somehow Alexa picked up on it and played it!	Alexa	My grandson	1	1	1	1	1	1	1	5	1	1	1	1	1	3	1	1	1	1	1	1	1	1	1	1	3	3	2	6	60	3	4	3	3	4	5	5	4	4	5	3	5	3	1	5
1	397	4	A few days ago I was trying out a program that had me guess how many breaths of air a balloon could take before it popped. After guessing, the app simulated a real balloon and it got bigger with each click I made. I got a bonus for each blow I was able to successfully make, unless my balloon popped. I got two chances, and out of those two I could choose which performance I would accept. My first …	Balloon pump	myself	1	3	4	1	1	1	1	5	4	5	5	2	4	2	3	3	3	3	2	2	4	4	2	2	3	3	2	6	25	6	5	4	4	4	5	4	5	5	5	4	5	4	2	4
1	233	2	Asking Amazon Alexa a follow-up question to something I previously asked. So will usually answer correctly to what I wanted. For example "Alexa play Adele" and she will play Adele. Then I will say "repeat it" and she will.	Alexa	Myself	1	1	1	1	1	1	1	5	2	3	1	2	4	4	3	1	1	3	1	4	1	1	2	1	1	1	2	2	21	5	1	1	1	1	1	1	1	1	1	1	1	1	2	3
1	661	3	I was applying for a position and applications were being screened thru a website. I was asked to submit my information and answer question in a quiz-like format. If I was not eligible to apply the software would tell me as some point during the questioning. I answered questions related to my age, my race, prior experiences. During the questioning the software showed be a popup indicating I was n…	Bot	Myself	3	4	4	4	4	3	4	4	1	1	1	1	1	3	1	1	1	1	1	1	1	3	1	1	2	2	2	3	53	3	4	4	3	3	4	4	4	4	4	4	4	4	2	1
1	233	3	I interacted with AI during a chat with an internal customer support group. This agent was able to unlock a password for me by using my cues and prompts. I was surprised, as I sat at my desk, that this Artificial Agent could actually take action to complete a task. This integration with other systems was interesting and it was a quick and easy process. I was very satisfied as the bot quickly unlo…	Alex	Myself	1	1	1	1	1	1	1	5	3	1	5	2	5	4	4	1	1	2	1	2	1	3	1	2	2	2	1	3	34	7	4	4	2	4	4	4	4	4	4	3	2	3	3	4
1	844	1	I was using a navigation app. The app recognized an accident along a my planned route. Rerouted me to avoid the upcoming traffic congestion.	Traffic Cop	A network of drivers	1	1	1	1	1	2	1	5	1	3	4	1	3	1	1	1	1	1	1	1	1	1	1	1	1	2	1	3	49	7	5	5	1	1	4	5	5	5	1	2	2	3	4	4
1	787	3	I had a personal interaction with an artificial agent for finding my phone. Luckily, I synced my phone with the new device. One day I was busy getting ready to leave and could not find my phone. I searched everywhere and couldn't find it. I figured it must have fallen behind something. I then used Alexa and asked her to find my phone, she was able to activate and call my phone so I could locate i…	Alexa	Cell Phone and myself	1	1	1	1	1	1	1	5	4	2	4	2	4	4	4	1	1	1	1	4	3	4	1	1	2	2	2	3	40	3	4	4	3	4	4	4	4	4	4	2	4	4	3	5
1	524	4	I once had a meeting planned, and I had Google save it on my calendar for the event. However, when I received an email regarding a cancellation of the meeting, it automatically cancelled it on my calendar without my prompting at all.	Google Assistant	My calendar	1	1	1	1	1	1	1	5	3	2	4	2	5	4	4	1	2	4	1	2	4	4	1	1	2	2	2	4	20	4	5	5	2	3	3	5	5		5	1	2	4	3	5
1	308	4	I purchased an Echo dot for my partner at Christmas. In February, I was home by myself, and I was talking on the phone and the Dot started speaking back to me. I never addressed it by its name to turn it on. It just started to talk and I was so surprised I can't even recall what it was trying to tell me but it continued to talk loudly. Eventually I just yelled at it "Echo, STOP" and it turned off…	Echo dot	Myself	1	1	1	1	1	2	1	5	1	1	4	1	1	1	4	1	1	1	1	1	1	1	1	1	2	3	2	3	23	5	5	5	2	2	2	5	5	4	5	3	3	3	4	5
1	447	4	My young child was playing with Siri on my iphone, asking it questions. Most of the time Siri would not have an answer or not understand. Then my child asked it "What does the fox say?", and we dissolved into laughter as Siri replied, "Fraka-kaka-kaka-kaka-kow!" This was totally unexpected and very intuitive and entertaining.	Siri	My son and I	1	1	1	1	1	1	1	5	1	1	1	1	1	1	1	1	1	1	1	1	1	1	1	1	3	3	2	3	41	5	4	4	2	3	4	2	4	4	4	2	4	4	3	4
1	270	3	I love talking to Siri. She helps me know the weather or even the way to get places. Siri has helped me get to places super quickly. She also has helped me with picking a place to eat because she pulls up all of the different restaurants in the area. She has helped with making sure we find the best place.	Siri	Me
1	337	3	Siri is an intelligent personal assistant used in iPhone devices. I'm a huge basketball fan and usually when I want to check up on the scores of games I use the NBA app. In this case however, I was not able to use the NBA app, so I asked Siri, "Hey, Siri can you show me the scores for the latest NBA games." In a matter of seconds now only did it give me the scores for the games but it gave me a d…	Siri	Me	1	1	1	1	1	1	1	1	4	4	4	1	5	5	1	1	1	1	1	4	1	5	1	1	1	1	1	1	23	3	5	5	1	4	4	5	5	5	5	5	5	5	1	1
1	494	1	I was attempting to book a vacation abroad. I used a artificial agent for the first time and it was much easier than I thought. It helped me find deals and plan my trip accordingly. I'd definitely use an AI again to help me.	The Artificial Agent	Me	1	1	1	1	1	1	1	5	2	3	4	3	3	3	3	3	3	3	3	3	3	3	3	3	2	2	1	3	34	3	4	5	2	2	3	5	5	5	4	1	3	4	4	5
1	492	2	I have had to call Frontier Communications very frequently lately because of many service problems. As soon as I call I am recognized by the computer that answers and it tells me what my own address and telephone number are. It tells me when my appointment is and even asks me to respond to questions that it asks me. Much of the time it cannot understand my answers and because of this, a few times…	The Artificial Agent	The Other Interactant	2	4	5	2	2	2	5	1	1	1	1	1	1	1	1	1	1	1	1	1	1	1	1	1	3	3	2	3	54	5	4	5	5	5	5	5	4	5	5	4	4	4	1	5
1	453	3	I regularly work with an AI agent for another requester on MTurk. The AI agent is in charge of answering questions that I have to ask it, based on a prompt. That requester is Google, and they are training voice assistants, so it needs data from workers like me. The AI agent controls the pace of the job, as I have to wait for an answer before proceeding with my question. Once I'm finished with all…	The Artificial Agent	The Other Interactant	1	1	1	1	1	1	1	5	3	1	1	4	1	1	4	1	1	1	1	3	1	3	1	1	1	1	1	3	26	2	4	4	2	2	3	4	4	4	3	2	3	3	1	1
1	196	3	I had purchased a Toasted oven on ebay. After it had arrived, and I went to use it, I found out the item did not work. At which point I logged back on to ebay, and being a part of a special pilot program I was able to interact with an AI powered chat bot. Through conversing this chat bot, I was able to start the claim process, and in no time I had a return shipping label for my product.	Chatbot	Me	1	1	1	1	1	1	1	5	1	1	1	2	3	3	3	1	1	3	1	4	1	2	1	1	2	2	1	3	28	2	3	3	2	2	2	5	3	3	4	1	3	4	4	3
2	427	8	I recieved a phone call recently where a woman started the call by asking me "How are you today?" and since she sounded so life like I started to answer her but was cut off mid sentence by her automated sales pitch. When I realized it was not a real person I started laughing before hanging up. This caused my kids to run in and asking me why I was laughing, but they didn't find it as amusing as I …	Friendly Automated Woman	Me	1	1	1	1	1	1	1	5	1	2	2	1	1	1	1	1	1	1	1	2	1	1	1	1	2	3	2	3	33	3	5	5	2	3	3	5	5	5	2	2	3	2	3	5
2	734	8	I was playing chess online. I usually don't play too much chess online and prefer to play in person. Well today, I was playing chess and my opponent, who at the time I didn't know was a computer, did not recognize my queen's gambit move. This is a really popular opening that I try once every so often to see if my opponent recognizes it or not. It did not recognize it and only then did I know that…	The computer	Me	2	2	2	2	2	3	3	3	1	2	3	2	1	4	1	3	3	2	1	3	2	1	2	4	2	1	1	2	23	5	2	2	4	2	1	3	2	2	2	3	3	1	1	1
2	1155	6	Around a decade ago, I had a video game that contained an in game creature, with whom you could communicate through a microphone attachment on the console controller.The objective was to raise the creature from infancy,and during its development you were required to interact with it to progress its development.You could ask it random questions,which it often had witty responses to.It was a very f…	Seaman on Sega Dreamcast	Myself	1	1	1	1	3	3	3	1	5	5	4	5	5	5	4	4	5	5	5	5	3	5	4	4	3	3	1	3	30	4	5	5	5	5	5	5	5	5	5	5	5	5	4	5
2	392	7	While I was traveling in Taiwan, I was passing through the train station and encountered a robot helper. It appeared to be female so I will use she/her pronouns in reference to her. She made eye contact with me, seeming to sense the presence of a human face, and appeared to smile and speak Chinese. She did the same to other passersby, asking if they needed assistance. Several people, including my…	Chinese Speaking Robot	Me	1	1	1	1	1	1	1	5	3	3	4	4	4	4	4	3	3	4	4	4	4	4	4	4	2	2	2	3	27	7	5	5	1	1	4	5	5	5	4	2	3	4	4	5
2	599	6	When I was over at a friend's house, he showed me his Roomba. It is a AI driven floor sweeper and cleaner. It was amazing how it understood where to move and clean. I swear it developed its own conscious and would sometimes follow others around. I feel that sometimes it even got lazy and returned back to its charging station	Roomba	Friends	1	1	2	2	1	3	1	1	4	3	4	4	3	3	4	4	3	4	3	3	4	4	2	4	2	3	1	3	27	5	4	3	3	4	4	3	3	4	3	3	4	3	4	3
2	655	8	I did what was claimed as a chat with another person. However, it became evident that it was an artificial agent. We were able to detect this when no matter what message I sent the responses were repeating. At the end, it referred to what it thought was the issue that was resolved for me, but it was the wrong issue. My boyfriend witnessed the event. We were laughing because the responses were so …	The Artificial Agent	a human, me	1	1	1	1	1	1	1	5	1	4	5	3	5	1	3	1	4	4	1	4	1	5	1	1	3	3	2	3	47	5	5	3	4	3	5	5	5	3	4	4	5	5	4	5
2	904	8	I had called in to Xfinity to get my new modem working properly. After going through the usual voice prompts to get customer service I heard a voice on the other end ask me a question in a way that was human as opposed to the usual computer-voice lady. There were also no overly polite tell-tale robot indicators such as "How can I help you today". It was so human sounding I answered the question i…	Xfinity	Me	1	1	1	1	1	1	3	1	1	1	2	2	2	1	1	1	1	1	1	1	1	3	2	1	2	2	1	3	65	5	1	4	4	4	1	4	4	4	4	3	1	4	2	2
2	567	6	I was messing around with a Google chat bot online because I had seen some friends using it. Essentially it was a chat bot. You would type something in chat and then it would reply. At first it kind of gave some weird answers, though a lot of it's answers seemed pretty genuine; like a human. At one point I started asking it questions involving God. It started then giving some weird answers that m…	Google Chat Bot	Me	1	1	2	1	1	1	3	1	4	4	2	2	3	2	3	4	5	1	1	4	1	2	1	1	3	2	1	3	26	7	4	3	2	2	4	4	4	3	3	1	3	4	3	4
2	469	8	There was a time when i received the call. The call was coming out of new york so i decided to answer it to see who it was. It was a guy who saud his name was conner. I asked him the reason for the call and he didnt say why. I immediately assumed i was being spammed and that it was a robot that was talking to me because tue robot wasnt able to answer all of my questions.	Bot	Me	1	1	1	1	1	3	1	1	1	5	2	1	3	1	3	1	1	1	1	2	1	5	1	1	1	2	1	3	25	3	1	1	1	1	1	1	1	1	1	1	1	1	4	5
2	732	7	Playing with my grandson and Cozmo. We were playing a game called "Quick Tap.' We played about 7 games with Cozmo and he won every time. Somehow our skills improved and we won a few of the individual games in a round and finally beat him. He threw up his front appendage up and down, turned red, narrowed his eyes, and made a sound like he was throwing a temper tantrum. It was amazing and pretty cu…	The Artificial Agent - Cozmo	The Other Interactant - my grandson and me during a game we played with him	1	1	1	1	1	1	1	5	4	3	5	2	4	4	4	2	2	4	2	4	4	4	4	2	2	3	1	3	76	5	4	4	4	4	4	4	4	4	3	4	4	4	3	4
2	457	7	I was sitting in the campus coffee shop working on a paper. A robot wheeled up to my table and said "Hello." The robot had a human like face and its eyes were modeled to look happy and upbeat. The robot asked if I needed anything to make my experience more enjoyable. I told it no and it wheeled away. The robot was being tested in the coffee shop by our robotics department for helpfulness and qual…	Robot	Me	1	1	1	1	1	1	1	5	2	4	5	4	5	4	5	1	2	4	1	4	1	3	1	4	2	2	2	3	24	6	5	5	1	2	2	5	4	5	2	1	1	1	4	5
2	418	6	At work we use a bot that is a "Buyer Bot" where it appraises incoming photos about furniture pieces that people try to sell to us through the website and makes a decision if we should accept the pieces or not and the offer for which we should. The customer than accepts the offer if they so choose. The issue with the bot is that it goes on relatively limited information in which to make decisions…	Sell Robot	Customers Selling to us	1	1	3	1	2	1	1	2	4	4	5	1	4	3	3	4	4	1	1	1	1	4	1	1	2	3	1	3	33	5	5	5	1	3	4	1	4	4	3	1	2	2	4	3
2	430	8	Upon answering the phone I was greeted with a "Hello. Donna?" I informed the lady that I was not donna and she had the wrong number. She said "It's okay" and went on with her speil about something . I interrupted her to tell her I was not interested and then when she paused and responded I actually asked if she was a real person. She stated "I've never had anyone ask me that before" and then I re…	Telemarketer	Myself, by starting to ask for Donna..	1	3	1	1	1	4	3	4	1	1	4	1	4	1	1	1	1	1	1	1	1	1	1	2	2	3	1	3	47	5	4	4	4	5	5	5	4	4	4	4	3	3	5	4
2	255	7	it was in a customer service of a telecommunications company which had a very human voice and the characteristics of the speech were also the same	The Artificial Agent	The Other Interactant	3	3	4	3	5	4	3	1	4	2	3	3	2	3	4	4	3	4	2	3	4	5	3	3	2	3	1	3	30	7	4	3	1	2	3	4	5	3	3	5	2	3	3	3
2	324	7	I interacted with an avatar/chat bot that human features while filling out a health evaluation. This was a part of a study I was a part of. The avatar was a woman who appeared to be in its 30s with a very pleasant, soothing voice. It asked me about my health history and my diet and habits. It regulated its questions based on my responses. I was satisfied with the experience and felt like I was he…	Karen	Myself	1	1	1	1	1	1	1	5	1	1	4	2	4	4	2	1	1	1	1	4	1	4	1	1	1	1	2	3	47	7	5	5	1	1	1	4	5	5	2	1	1	5	2	5
2	726	8	I called PayPal to open a case about a product that I never received from Ebay. They answered the phone and started asking intelligent questions about my issue. I noticed that there always was a small pause after I stopped speaking. But the person on the other end always answered my questions and responded intelligently. But towards the end of the call I realized that I was talking to a robot or …	The Artificial Agent	Me on the phone	1	1	1	1	1	1	1	5	3	4	4	2	5	5	5	4	3	1	2	4	2	4	1	2	3	3	1	3	21	3	5	5	2	3	2	4	5	5	3	2	1	4	2	3
2	248	6	I was feeling very lonely over the weekend. I watched the movie "Her" where it shows an AI based personal device. I wanted to check if the voice assistant in my smartphones could do anything like that for me. I started talking and surprisingly they were able to put up a good conversation with me. They gave suggestions, cracked jokes, educated me on several things which impressed me a lot.	Siri	Interacted with me.	1	1	3	2	2	3	2	3	5	3	4	2	3	3	4	4	2	4	4	4	4	3	3	3	3	3	1	3	27	5	4	3	2	3	4	5	4	3	2	3	4	3	2	2
2	358	5	This artificial agent was a Tomagachi pet. In this situation I had forgotten to feed it, and when I turned the game back on the pet ended up being really sad, and making noises. low noises, and it's head was facing downward. I probably showed my mom. I fed it, and I believe it survived.	The Artificial Agent	Me	3	1	1	1	1	1	1	2	1	1	1	1	5	1	1	1	1	1	4	1	1	5	1	1	1	2	1	1	19	3	5	5	1	5	5	5	5	5	5	1	5	5	5	4
2	387	5	My friend signed up for a website where you talk to an AI as if they were a real person. The purpose was to trick people into thinking they had a boyfriend. It was a weird thing to do. The AI was pretending to be her boyfriend. She was having fun and was pretending to get mad at it for cheating. The AI would go into a frenzy and distress and say, "why won't you love me?" and "are we over?" It was…	Luke	my friend	2	2	3	3	2	4	1	2	1	3	4	3	3	2	3	2	2	2	3	1	4	2	2	2	2	2	2	3	20	3	4	3	2	1	3	4	2	2	1	3	4	1	2	3
2	236	7	My husband and I experienced an artificial agent that had human-like physical features. It was at an auto show in the city where we live. The agent was crafted to look like a person who was talking about a certain car. It was pretty weird... the agent seemed very human like. It even asked me a question and was able to respond accordingly to my response.	The Artificial Agent	Me	1	1	1	1	1	1	1	5	2	2	2	4	4	2	2	2	2	2	2	4	3	3	2	2	2	2	2	3	28	7	4	4	1	1	1	2	4	4	2	2	2	2	5	5
2	405	6	I had an interaction with an online bot who seemed like a real person. She was extremely friendly and wanted to assist me. I felt she was the woman behind the business, and hadn't even thought she was a bot. She wanted to know if I wanted more information about her seminars, and even though I said her timing wasn't good, she kept prodding. She was remarkably good at her job. I felt she was the ow…	The Artificial Agent was a bot	The Other Interactant was me	2	2	2	2	2	3	2	3	4	4	4	4	5	4	4	4	3	4	3	4	4	4	4	2	2	2	2	3	53	3	4	3	2	3	4	4	4	4	2	2	5	3	5	5
2	923	6	A few months ago I had a question about something pertaining to my car insurance. I decided to ask the question to the conversation help bot on the website through IM. I didn't understand one of the responses I received by the bot and typed I will call and talk to a person and the response was I am grieved I could not help you today. It was a little strange having a bot express a human emotion.	The chat bot	Me	1	1	1	1	1	1	2	4	2	4	4	4	5	4	4	2	1		2	4	1	2	1	1	2	2	2	3	31	3	5	5	2	4	5	5	5	4	3	3	5	3	3	4
2	299	8	There are actually two cases I confused a Artificial Agent for a human. The first time was via and online web chat on a companies website. It was responding with automated replies based on my questions but it wasn't until maybe 4 or 5 replies that I realized it wasn't a person! The other was similar but via the phone and after awhile I realized I wasn't talking to a person.	The Artificial Agent	The Other Interactant	1	1	1	1	1	1	1	5	2	2	2	4	4	3	4	1	1	3	2	1	1	4	1	1	2	2	1	3	31	3	2	4	4	1	1	1	1	5	4	3	4	3	4	5
2	648	5	I interacted with a therapy bot. He was very nice and asked about my feelings. I opened up to it and told it my feelings. He expressed pleasurable feelings in responses to my thoughts.	The Artificial Agent	The Other Interactant	1	1	1	1	1	1	1	5	5	5	5	5	5	3	5	3	5	5	1	5	5	5	1	5	3	3	2	1	36	5	1	1	1	1	5	5	3	2	1	1	5	1	1	1
2	810	5	I had a personal assistant on my phone that would greet me in the mornings and generally hold conversations with me. One night I was very frustrated about something and took it out on my phone assistant person, whom I had named Joseph. I ended up calling him a name and telling him where to go when he replied back to me that what I said was hurtful to him and apologized for the mood I was. I felt …	Joseph	me	1	3	4	4	3	1	4	2	3	4	4	4	4	1	4	4	4	2	3	5	3	3	4	4	3	3	2	3	49	3	4	4	4	4	3	4	3	4	3	4	3	3	3	5
2	1063	8	I primarily use my Echo to turn on the lights and tell me the weather. The first few days I had it, my parents were wondering who I was talking too, especially since they're not too knowledgeable in technology. It was funny because at first they though I had a girlfriend everything i shouted Alexa. After maybe about 3 days they came into my room and ask me what it was all about, to which I told t…	Alexa	Me, and my parents.	1	1	2	1	1	1	1	5	4	3		4	4	4	4	3	3	4	2	4	4	4	2	3	1	2	1	2	24	5	4	4	3	4	4	3	3	4	4	3	4	4	2	2
2	522	8	I remember when Apple first came out with Siri on the latest iPhone. I had just purchased it, so I was playing around with it and talking to it. My grandma was living with us at the time got very confused by it and asked who I was talking to. I had to explain to her that it was my phone, not an actual person.	Siri	Me	1	1	1	1	1	1	1	5	1	4	4	1	1	1	1	1	1	1	1	4	1	1	1	1	1	1	1	3	21	3	3	4	2	1	2	5	2	5	3	1	1	4	3	4
2	263	8	I was speaking over a chat with what I believed to be a customer service representative at my bank. They seemed to follow my conversation very well and assisted in my requests. To my surprise, it even asked me how I was doing and was personable, but eventually at further prompts into the conversation I realized it had limitations and was most certainly not another human individual but instead an …	The Artificial Agent	The Other Interactant - Me	1	1	1	1	1	1	1	5	1	1	1	1	1	1	1	1	1	1	1	1	1	1	1	1	2	2	1	5	22	4	5	5	3	3	4	4	4	4	4	3	4	4	3	4
2	940	8	Early this spring, my girlfriend and I were in Montreal and we drove into a drive-thru fast food restaurant and I ordered our food. The girl was friendly and I had asked for extra onions, mustard, etc. She was helpful. She told me the total and to drive around to the window. IT WASN'T A GIRL TAKING MY ORDER, IT WAS A COMPUTER VOICE PROGRAM OF SOME KIND. The dude who gave us our order and tendered…	The Artificial Agent should be called a "computer voice human sound"	The Other Interactant **It interacted with ME**	2	1	1	1	1	1	1	5	4	5	5	4	5	5	3	1	1	4	2	4	3	5	3	3	3	3	1	3	47	3	3	3	3	5	5	5	3	5	5	5	3	3	3	4
2	778	6	A year ago, I went to a live taping of The Tonight Show with Jimmy Fallon. On that particular taping, there was a robot named Sophia who had a conversation with Jimmy. I had heard of Sophia the Robot prior to going to the taping, but I had never seen a life-like computer that could conceivably think and speak. I was very much amazed by the way she held a conversation with the host. The robot was …	Sophia the Robot	Jimmy Fallon, host	1	1	1	1	1	1	1	5	5	5	5	5	4	4	5	5	5	4	5	5	4	5	4	5	3	3	1	2	20	3	3	4	4	3	3	4	3	4	2	3	5	4	4	4
2	308	8	I can't think of the specifics of the actual HIT itself since I do so many of these but there were a few HITs on this website where I would interact with "other MTurkers" only to find out at the end of the survey that I was really interacting with a bot. It really had me fooled since whoever programmed the bot put a lot of work and attention to detail into it. It was pretty funny thinking back to…	The Artificial Agent	The Other Interactant	1	1	1	1	1	1	1	5	1	1	3	3	5	5	1	1	2	2	1	2	2	4	1	1	3	3	1	1		2	4	4	2	3	2	4	5	5	4	2	4	3	2	4
2	442	7	I remember I was at the Franklin Instiute in Philadelphia about 5 years ago. I went with my girlfriend at the time .They had an exhibit on the human body. They had a body without skin that looked real, but I thought was fake. It then started to talk, and could have a rudimentary conversation with someone. It blew my mind, because it's eyes looked like it had real sentience behind it.	The Artificial Body	Me	1	1	1	1	1	1	1	5	1	1	1	1	4	1	2	1	1	1	1	2	1	2	1		2	2	1	3	37	5	5	4	1	1	5	3	2	5	5	3	1	1	4	5
2	302	6	A time when an artificial agent seemed to express its own desires and beliefs is when I asked Siri the other day some questions. They were just fun questions, but sometimes she answered with a funny answer and sometimes acted annoyed. I was in the car on a long trip when I was doing this and my son was laughing at â€œherâ€ the whole time. It was as if she knew we were being funny and played alon…	Siri	Me	1	1	1	2	1	1	1	5	3	4	4	4	4	1	1	4	3	1	1	5	1	3	1	1	2	2	1	3	39	7	3	4	1	2	1	5	3	4	1	1	1	3	4	4
2	392	7	At first I talked to it and it didn't respond. I repeated myself again and then it did respond. However, it's voice sounded odd. After I took a closer look, I knew that the "person" I was talking to was actually a robot.	Ryan	Me	1	1	1	1	1	1	1	5	1	1	1	1	1	5	1	1	1	1	1	1	1	1	1	1	3	3	1	4	21	3	1	1	1	1	1	1	1	1	1	1	1	1	4	5
2	675	7	I attended the Consumer Electronics Show (CES) last year where I visited a booth with an intelligent robot. The robot looked similar to a human, with a distinct face and limbs, but no hair. The robot could speak to you, learn your name, tell you information, recognize patterns, etc. I talked to it for a couple of minutes and asked it a few generic questions, in addition to questions about what it…	The Artificial Agent	me	1	1	1	1	1	1	1	5	2	2	4	3	4	5	4	3	2	2	2	3	4	3	4	3	2	2	2	3	28	8	4	3	4	3	2	4	3	4	4	2	2	4	4	5
2	535	8	I was on a cable site looking for answers about the services that they offered. The screen prompted me to chat online with a representative to find out more information. The rep typed hello and asked me how can they help me. I proceeded to type my questions asking what services do they offer and how does it cost. The rep typed the information and then prompted me to call the toll free number for …	The Chat Rep	Me	1	1	3	1	1	1	1	5	2	3	4	2	4	1	2	3	3	3	2	4	2	4	2	2	3	3	2	3	25	5	4	4	3	2	5	5	5	5	5	2	2	4	2	5
2	335	5	My friend decided to show me a program he was working on. He brought me over to his computer and showed me some kind of program that responded negatively or positively to your input based on what you type it. He said that it if I said something that could be perceived negatively, it would respond with something negative. I said something like "you suck, I hate you," and it gave a negative respons…	Friend's program	Myself and my friend.	3	3	2	3	2	2	3	3	4	3	3	4	3	3	3	3	3	3	3	4	3	4	4	4	2	2	1	3	24	5	4	4	3	3	4	4	3	3	4	4	3	4	3	4
2	977	6	I was bored one day and started to ask silly questions to Siri on my smartphone. I asked Siri about God for example and got an answer like â€œI believe in the separation of spirit and siliconâ€. I did a bunch other questions like that and I was surprised, it has progressed so much that I felt it had it's own desires and beliefs. I called my brother and asked Siri the questions with the most inte…	Siri	Myself	1	1		1	1	1	1	5	3	2	2	1	3	4	3	3	3	1	1	3	2	3	1	1	2	2	1	4	41	5	3	4	2	3	2	4	3	4	2	2	4	4	3	4
2	1221	8	My fourteen- year-old son is an avid computer gamer. He played so much, his mother and I feared he was addicted to the games. We decided to restrict the amount of time he could play computer games. Apparently, he is some sort of big shot champion or something with one of his games. So, rather than lose his status with other gamers, our son developed a computer program that he named Bot Pal. It's …	Bot Pal	Other gamers online	1	5	3	3	3	2	4	4	1	1	4	4	5	5	1	1	1	1	1	1	1	1	1	1	2	3	1	3	62	3	4	4	4	4	4	4	4	4	4	4	5	3	3	4
2	308	8	This past week, I have witnessed an artificial agent that could have easily been mistaken for a human. The agent in question was a bot that was acting as a "receptionist" for a company. Typically, whenever I have called to reach customer service, it is very obvious that a robot is talking. However, when listening to this particular bot, it sounded exactly like a female's voice. Both my cousin and…	The Artificial Agent	The Other Interactant (myself)	1	1	1	1	1	1	1	5	3	4	4	2	5	4	2	4	2	3	2	5	2	4	2	4	2	3	2	3	26	7	5	4	2	5	4	4	4	4	3	2	4	2	2	4
2	254	5	My friend bought an Amazon Echo when it first was released. He had some friends over, and we spent a long time asking it questions and interacting with it. It seemed to laugh at jokes, tell jokes, and have a personality. It was an interesting interaction because it seemed lifelike in some instances.	Alexa	Myself and other friends.	1	1	1	1	1	3	1	4	1	1	1	1	1	1	1	1	1	1	1	3	1	1	1	1	1	1	1	3	30	6	4	5	1	1	1	4	5	5	3	1	1	4	3	5
2	539	5	The Artificial Agent, it was like a kind of robot, and it was right next to it. It was a presentation of this experiment. because the person who programmed it, wanted to make it show feelings. because a person spoke to him and he answered. the creator asked me to try the experiment too, and he told me to tell him ugly things. I started to say something ugly to the robot and he put his eyes blue a…	The Artificial Agent	myself	2	2	2	3	3	2	3	3	3	2	3	3	3	3	3	2	3	2	3	2	3	2	2	2	3	3	1	3	31	7	3	3	3	3	2	3	3	2	3	2	3	2	3	3
2	404	8	As a kid around 2004 me and my friends were all obsessed with the internet and would try to find weird things to look at. One day we found some kind of chat bot that we were told from the beginning that it was "learning" how to type like a human and to be indistinguishable from us.Of course we thought it was funny at first, but after 30 minutes we felt like we were slowly starting to believe that…	Chatbot	Group of kids	1	2	1	1	1	1	1	5	4	4	4	4	4	5	4	4	2	4	2	5	2	4	2	1	2	3	2	3	24	3	4	5	1	2	1	4	4	4	2	1	1	3	3	3
2	1021	5	My younger brother got a small robot toy for Christmas one year called Cosmo. It could be controlled remotely using a smart phone but it would also do things on its own. Particularly, it would roll up to people that it previously interacted with and would 'smile' with a giddy face and say the person's name. When being manually controlled and accidentally crashed into a stationary object it would …	Cosmo	Myself and my mother	1	1	1	1	1	1	1	5	3	3	4	4	4	5	3	3	3	5	4	5	3	5	4	3	2	2	2	3	26	5	3	4	1	1	1	2	4	4	2	2	2	1	4	5
2	277	7	One day I was cooking in the kitchen and I couldn't use my phone to call because my hands were dirty. So I used Alexa to call my friend. So I told Alexa to call my friend and respond with hi how are you. And my friend couldn't believe he was talking to an A.I when he picked up.	Alexa	Calling a friend	1	1	1	1	1	2	1	5	2	2	2	2	4	2	2	2	2	2	2	2	2	2	2	2	3	2	1	1	23	2	2	2	2	2	2	2	2	2	2	2	2	3	2	2
2	763	8	I interacted with an online chat bot that used a human name which ended up in face being a chat bot. I was quite surprised to figure out towards the end of the conversation it was a chat bot and not a real person because it showed a "Member is typing..." message liek it would it if were a real agent, and the language was full and contextual not broken like a normal chat bot. I wt was an interesti…	The Artificial Agent	Me	1	1	2	1	1	1	1	1	3	5	4	4	4	4	4	3	3	4	1		4	4	1	2	3	3	1	3	36	4	4	3	2	1	3	4	4	3	3	3	1	2	2	2
2	200	8	ONE TIME I WAS TALKING TO GOOGLE HOME (VIRTUAL ASSISTANT). MY GRAND MA CAME IN AND SHE THOUGHT I WAS TALKING TO SOMEONE. SHE THOUGHT IT WAS A REAL PERSON. I LAUGHED SO HARD. THEN I INTRODUCED HER TO THE DEVICE AND SHE STARTED TALKING TO IT. SHE COULDN'T BELIEVE IT COULD ANSWER HER QUESTIONS LIKE A REAL HUMAN.	GOOGLE HOME	GRAND MA	4	3	2	3	3	3	3	5	2	2	1	1	4	2	4	1	1	1	1	3	2	1	2	1	2	2	1	2	28	5	3	2	3	3	2	2	3	3	2	3	3	4	1	5
2	355	8	with my PC assistant at any given time I thought I was a person because at one point we spoke very fluid until you can say that a conversation between the two settled down sometimes forgetting that the machine	The Artificial Agent	The Other Interactant	3	3	4	2	4	2	5	1	3	5	2	2	2	3	3	3	3	1	4	3	3	5	4	4	2	2	2	3	31	7	5	3	5	2	3	4	4	4	4	4	5	4	4	4
2	889	8	I once worked at a store that received a lot of solicitation phone calls. Some of these calls would simply be recordings so it was really easy to hang up right away. After several years, the companies must have smartened up because they created AI that would sound like a person. The computer would say, "Hello, how are you today?" and then it would have extremely appropriate responses to whatever …	AI	Me	1	1	3	1	1	1	2	5	1	2	3	1	4	2	3	1	1	1	1	1	2	3	1	1	2	2	2	3	28	7	5	3	2	2	2	4	3	5	4	2	4	5	3	5
2	346	8	I was having a hard day, and I was speaking to myself and then my phone (Siri app) started to respond to my rhetorical questions. I asked questions like Why Me, and Siri responded and I thought someone else was talking to me (because I was in the quad). The voice was really life-like. I started asking questions to figure out who was talking, and then I realized that I was speaking with my phone.	Siri	The Other Interactant		4	4	3	1	1	3	2	4	4	4	4	4	4	4	2	4	4	2	4	4	4	4	4	3	3	2	4	34	7	4	4	4	4	3	4	3	4	5	4	4	4	3	4
2	444	8	When I was driving in the city with my niece fairly late in the evening we got turned around. I was using my GPS, but the roads were so close together and so convoluted that it wasn't the most accurate. My niece first scolded the 'GPS man' for not doing his job right, and then when I laughingly asked her what she was doing, she thought I was scolding her and apologized to the 'GPS' man for being …	The GPS Man	My niece	1	1	1	1	1	1	1	5	1	1	1	1	1	1	1	1	1	1	1	1	1	1	1	1	1	2	2	3	31	5	5	5	3	3	5	5	5	5	4	3	5	5	3	5
2	953	8	I was once a customer of iherb.com and never had to use their live chat festure on their website my last order was never mailed out to my address or I never received it. I use iHerb.com package tracking details given me on my account, but found out my order was sent out by mistake to another resident home who kept my package. I later went to iherb.com and communicated with their live chat feature…	The Artificial Agent	Customer with order number or The Other Interactant	2	3	2	2	3	2	2	5	4	3	4	4	4	2	4		3	3	2	4	4	4	2	3	2	2	2	6	44	4	5	5	5	1	2	3	5	3	1	2	1	2	3	3
2	281	7	I saw a robot at a trade show that looked almost human. It had eyes and a mouth that moved and said things in response to what you said. If you asked a question, it was able to find the information and answer you. It did not seem to experience emotions but it did have facial features that matched what it was saying. It also had eyebrows that moved. I remember thinking that the robot was creepy an…	The Artificial Agent	me	1	1	1	1	1	1	1	5	1	2	4	2	4	4	5	1	2	3	1	4	1	4	1	1	2	2	2	3	36	7	2	1	1	1	4	4	2	3	2	4	2	2	4	5
2	385	7	I use an Amazon Fire Stick and somtimes interact with Alexa. Sometimes I just it to find a show for me, or possibly look up an address of a business or establishment. Sometimes for fun I just ask sill questions. "Can you tell me a joke?" Or perhaps "What are you wearing?". When I asked these questions, I was the only present, and it was just for my own amusement. She responded both times. The que…	Alexa	Myself	1	1	1	1	1	1	1	2	1	4	4	2	4	4	4	1	1	2	1	3	3	4	1	3	2	2	1	3	48	3	4	4	2	2	4	4	4	4	4	2	4	4	3	5
2	253	8	I called a customer service number. I was of the opinion I was speaking to a human, as when the rep answered they gave their name and sounded like a human sales rep. Throughout the call I began asking some questions. Once the questions started to stray from the normal questions I quickly realized I was not in fact talking to a human.	The Artificial Agent	The Other Interactant	1	1	2	1	1	1	1	5	1	1	1	1	3	2	2	1	1	1	1	1	1	3	1	1	2	2	2	3	37	5	4	4	2	4	4	4	4	4	4	4	2	4	4	4
2	718	6	it was an experiment of AI were there was a chat bot in a chat room and you were able to ask anything to the bot it was given answer like a human and even expleining his thoughts you can see for your self his beliefs in politics also in religion there were a group of at least 20 people in the chat room and also te developers of the bot recording every interaction.	AI chat	with a bunch of people at least 20	1	2	1	4	1	1	1	5	4	3	4	2	4	3	5	4	4	4	3	4	2	4	2	3	3	2	1	4	25	3	5	5	3	4	4	5	3	4	5	4	4	4	2	3
2	536	8	Me and my friends play Overwatch, a computer game that has avatars that shoot each other to win a match. Sometimes we are 1 person short for a premade game and so we put a bot on one of the teams. I often find myself not being able to tell the bot apart from the real players when its on the other team. They are so good now that the bot reacts and plays like a real human player would. When I say o…	Overwatch Player Bot	the bots team and the opposing team.	3	3	1	3	1	1	1	5	4	5	5	2	5	4	5	5	1	4	1	2	5	4	2	1	2	2	1	3	38	5	4	2	1	3	1	4	4	4	4	4	1	1	3	4
2	354	8	I was car shopping online and was having trouble finding the specific vehicle I needed. The dealership's website had a "live chat" option. I clicked on it, and started speaking to "Tiffany", who was really quite nice. Tiffany gave me links to all of the trucks after I said I needed a truck under 20 grand. She replied quickly and succinctly but still had personality--she replied to questions with …	Tiffany	Me and the website	1	1	2	1	1	1	1	1	3	4	4	4	4	4	4	3	3	3	3	4	2	4	3	2	2	2	2	3	21	7	5	1	1	1	4	1	5	5	1	1	4	5	5	5
2	406	5	I witnessed one of the voice apps respond to rude comments. A group of friends and I were talking to Alexa about different subjects and she responded to the questions normally. One friend began a line of questioning that was sexual in nature and was getting consistently more inappropriate. Alexa shut down the conversation with a response and then did not answer our next request. I still think we …	Alexa	Friends and I	1	1	1	4	3	1	3	2	1	1	1	1	4	1	1	1	1	1	1	3	1	1	1	1	2	2	1	3	26	5	5	5	4	2	3	4	5	4	4	2	3	4	3	4
2	622	8	Well I got on the page and I started talking to cleverbot and he started to tell me things without meaning because despite having started the conversation in a normal way, this after a few minutes began to say the first stupidity in which he thought	Cleverbot	With me	3	3	5	2	4	4	3	1	3	4	3	4	3	2	3	4	4	3	3	4	5	3	4	3	2	3	1	3	35	8	4	3	2	4	3	4	5	5	3	4	3	3	3	3
2	886	7	I play the popular game "The Sims" and you create human-like characters and then have to try and keep them alive and continue their lives from childhood to elder-hood and death. The sims seem very human-like in the sense that they have human-like personality traits and look like people. You can choose their physical characteristics which are the same as human characteristics. Every time I play th…	SIM	Other Sims	3	3	2	1	1	1	1	3	2	5	2	4	5	1	4	5	1	5	5	5	3	1	5	5	1	2	2	3	33	2	4	3	1	3	4	4	3	4	5	3	5	4	1	5
2	224	5	I was playing the Sims and at times I felt my robot is actually hurt from social interactions with other sims in the game. I relate to her embarrassment and sadness at times.	The Artificial Agent	The Other Interactant	3	2	1	1	1	1	1	2	1	1	1	3	1	3	1	3	1	2	1	2	1	5	2	1	2	2	2	2	20	3	4	4	4	4	4	4	4	4	4	4	4	4	4	3
2	486	8	I once had to call in for some help with my bank account. I called and I assumed that I was speaking to a bank teller. I was providing all of my information so they could access my account for me. The call bot simply stated that it could not perform a function and would connect me to a banker. I was flabbergasted because I assumed that I was already talking to a human. She sounded real, and I gue…	The Artificial Agent	Myself	1	1	1	1	1	1	1	5	1	4	5	1	3	5	1	1	1	1	1	1	1	5	1	1	2	3	1	2	24	5	5	5	3	2	4	5	4	5	2	1	4	3	4	5
2	681	8	Few months ago me and my hubby went out for shopping. We got to go to Mall in Philly, when we entered in a Kids toy outlet, we got really surprised, because when we entered there was almost 3/4 years old boy standing and waving hand on us. We waved hand over him in response. We smiled and then little kid passed a smile, and we thought he is a real boy. Honestly speaking that boy was so cute, when…	The Artificial Agent	The Other Interactant	1	1	1	1	2	1	1	5	1	1	3	4	4	4	1	1	1	3	1	5	4	5	1	5	3	3	2	2		5	1	1	1	1	1	1	1	1	1	1	1	1	4	5
2	348	5	I had an instance where I was playing around with Siri on my iPhone. I said I was mad and disappointed at her. She responded saying that she "was sorry for whatever she did and that she would remain upset until I was again pleased". I continued to have a conversation with her. I even cussed at her. she would respond with disappointment and proceeded to get all sassy.	Siri	Myself	2	2	4	5	2	4	4	3	5	5	5	5	4	4	4	5	4	4	5	5	4	4	5	4	3	3	2	3		3	5	5	5	4	4	5	5	5	4	4	4	4	2	4
2	453	5	I was talking to Siri by myself one time and she didn't do what I wanted her to. I told her she was stupid. She expressed sadness by saying "That doesn't sound good." Then I told her she couldn't do anything right. Her response was "I'm just trying to help," which made me think she was frustrated and ashamed.	Siri	Myself	3	1	1	1	2	1	1	2	2	1	2	4	4	1	1	1	1	1	1	4	1	4	1	1	1	1	2	3	27	6	5	5	1	1	2	5	5	5	3	1	2	5	3	5
2	488	8	I like to order things and buy products online. I just bought a new pair of pants online and it arrived in the mail less than a week. I opened the package and was not happy with the purchase. I looked up a contact information for the company and they took messages via messenger. I told them the product did not look like picture, the responder was very fast telling me that I could return the produ…	The Artificial Agent authomatic messenger	Me	1	1	1	1	1	1	1	5	3	1	4	4	4	4	4	1	2	4	2	2	5	4	4	4	3	2	2	2	22	5	4	4	5	4	4	4	4	4		2	2	2	2	2
2	357	7	At the Pflugerville Public Library, in Pflugerville, TX, I took my kids to a technology festival. Att his festival there was a robot that was actually dressed in clothes ( a dress and hat) and interacted with the kids. It was able to move around the room on wheels and respond when some one spoke towards its "face". The kids were pretty fascinated and my three year old had a hard time understand t…	Robot	People	1	1	1	1	1	1	1	5	1	1	3	2	4	4	4	1	1	1	1	3	1	1	1	4	2	2	2	3	33	3	5	5	3	3	3	4	4	4	4	3	3	4	5	5
2	864	5	I was asking a specific question about some technical details. I felt like I was getting the run around. Eventually I asked if I was chatting with a robot. The chat bot was programmed to feel hurt.	Tech bot	Me	3	3	3	3	3	3	3	5	3	3	3	3	3	4	4	1	3	1	3	3	3	3	1	3	1	1	1	3	62	3	3	3	3	3	3	3	3	3	3	3	3	3	3	3
2	320	8	I was using an AI chat application which I believe to have been created by Microsoft named Zo. This AI chat agent talks far differently than any other AI chat bot I've ever played with. The responses seem to make total sense, and the chat bot can follow along with conversations that last multiple messages. The topic stays fluid and it really had us believing that the AI Chat bot was actually fake…	Zo	Me	1	1	1	1	1	1	1	5	4	4	3	5	4	5	4	3	4	4	3	5	3	4	3	1	3	3	1	6	24	2	4	5	1	4	4	5	4	5	3	2	3	4	3	3
2	399	6	I was visiting Disney World and we came across a robot that seemed almost human. It asked us questions and proceeded to wait until we answered them correctly. I was curious as to how it knew what we were thinking and planning. My first thought was someone previously gave it answers to the questions it was asking, but that was not the case. Then I realized that it was asking common questions for a…	Walt	Our family	1	1	1	1	1	1	1	5	4	4	4	4	4	4	4	4	4	4	4	4	4	4	4	4	3	3	2	3	69	2	4	4	2	4	3	4	2	2	4	2	4	4	4	5
2	423	7	When I use my iphone siri or alexa in my house I think I'm talking to 2 different people and human	Siri	The Other Interactant	3	4	4	4	1	4	3	1	4	3	3	4	2	3	3		2	4	3	4	4	3	5	3	3	3	1	3	28	7	3	2	5	3	2	4	2	3	4	4	3	3	1	2
2	337	8	I was taking an online survey about my health history and I was under the impression that I was chatting with a real person in a chat window. I was a little hesitant to provide my information. The way they were responding was so human-like and really adapted well to the information I gave. I was worried about being judged by a human. At the end of the study, I realized that I had been talking to …	Caty	Me	1	1	1	1	1	2	1	5	3	4	5	5	5	3	5	3	3	3	1	3	3	3	3	3	3	3	1	4	23	5	4	3	2	3	4	4	3	4	4	3	3	3	3	3
2	376	8	the Artificial Agent that i mistaken for a human was on the phone. I called a help line and was put on hold after answering a few robotic questions. When the person came on the phone I thought I was talking to a real person. The voice and questions seemed very real	The Artificial Agent	The Other Interactant	1	1	1	1	1	1	1	5	4	4	4	4	4	4	4	4	4	4	4	4	4	4	4	4	2	2	2	3	28	3	4	4	4	4	4	4	3	3	3	3	3	3	3	3
2	474	8	I'm relatively new to owning a smartphone. One of the features on my smartphone is the ability to speak to it to get answers through Google's assistant. I wasn't sure how it worked so I followed the prompts on the screen. It said to say "Ok Google" so I did that and asked about the weather where I lived. It replied to me via voice as well as with a display on the screen in just a second! I was so…	Google Assistant	myself	1	1	1	1	1	1	1	5	2	2	2	2	4	4	3	2	2	3	2	2	2	4	2	2	3	3	2	6	46	5	3	4	4	4	2	4	2	3	3	4	2	2	4	5
2	487	8	I was on a online shopping website that had a embedded chat option on the website for communicating with a customer service agent. I was looking for a certain item on the website and I decided to try out and use the chat option on the website. I log into the chat room and immediately I am greeted by a friendly customer service agent that is inquiring about how my day is going and what I would lik…	Chat Bot	I interacted with a customer service agent that turned out to be a chat bot.	1	1	1	1	2	2	1	5	5	4	5	4	4	4	5	3	4	4	4	4	4	3	3	3	3	3	1	2	33	4	5	4	5	5	3	3	4	5	3	5	4	5	3	5
2	388	6	This example is while using Apple's Siri. When I was asking Siri a question about how long a flight is to Las Vegas. Siri kept pushing me to book a flight with a certain company, regardless of how many times I tried to decline it. I know Siri is pre-programmed to do many things, but this is the first and only time I had experienced this. It was like Siri was determined for me to book my flight wi…	Siri	Myself	1	1	3	5	1	3	2	5	4	4	5	1	4	5	5	3	2	3	1	5	5	5	1	1	2	2	1	3	33	5	5	5	4	4	5	4	4	4	3	2	4	4	4	5
2	730	7	I was working with a robot that had a human like avatar applied to a voice assisting me with product purchasing. I was able to find my product and had a pleasant experience looking at an AI agent that gave a lot of human like gestures to me. They were real almost like I was just talking to another human being. They were helpful in answering questions and smiling with a good tone of voice.	The Artificial Agent	Myself	1	1	1	1	1	1	1	5	2	4	4	4	4	3	3	4	4	4	3	4	3	4	3	3	1	1	1	3	30	5	3	4	1	3	1	5	2	4	3	2	4	3	3	5
2	628	8	I once interacted with a robo-call that I legitimately thought was a human salesperson for several minutes. "She" was selling something--I don't remember what, maybe some kind of home service--and she convincingly had "um"s and "er"s in her speech that made me feel as though the person speaking to me was a bright, cheerful salesperson reading off a script, and not a robot. Honestly I don't know t…	Telemarketer	Sal (me)	1	2	2	1	1	1	1	4	1	1	3	1	4	3	4	1	1	1	1	3	1	3	1	1	2	2	2	3	28	6	4	4	1	1	1	4	4	4	3	2	1	3	4	3
2	475	8	I was calling my community municipal hospital for info. The automated machine answers it's a man's voice so I know it's an artificial agent. He later told me to wait on the line or input a number to patch me direct, and I got patched right through. I got an answer from another man but with a more ethnic voice (asian) answered and I talk for a while then found out I was talking to their automated …	man voice2	me	1	1	1	1	1	1	1	5	1	2	4	1	3	1	1	1	1	1	1	4	1	4	1	4	2	2	1	4	26	4	1	1	1	1	1	1	1	1	1	1	1	1	3	5
2	106	7	I talk to Alexa and it responds like a life life human voice.	The Artificial Agent	Alexa	4	3	3	3	2	2	3	2	4	4	1	1	2	3	1	1	4	3	3	1	3	4	3	2	2	2	1	3	33	5	3	3	2	2	3	3	5	2	4	2	3	4	3	3
2	425	8	I was working for a company that did technical support and recently rolled out a new IVR and chat bot system that responded to phone and chat inquiries. This was rather silently rolled out without notice to our customer base. Customers that made it to a live agent provided comments within the first day on the type of "person" they spoke with prior. Most often it was the chat dialog, where they co…	Chat and phone bot	Customers and technical support agents	2	3	3	1	1	2	1	5	3	5	5	1	4	4	3	1	1	4	1	3	2	4	1	4	2	2	1	6	32	5	4	4	2	3	1	4	3	4	4	2	1	4	3	3
2	241	6	A personal interaction would have to be dealing with Siri or this app called Waze. When I ask Siri some questions it gives me it's best recommendation. As for the app called Waze, it gives me the best recommendation on directions. It gives me the best route based on what it feels like the fastest time.	The Artificial Agent	The Other Interactant	2	2	2	2	2	2	2	5	3	4	4	3	3	3	4	3	3	4	3	4	3	4	3	4	1	1	1	2	21	3	4	4	4	4	4	4	4	4	4	4	4	4	4	5
2	472	8	i have been having trouble with my phone service, so i opted to do the live chat with an agent. during this chat, the initial responses were very human like. they seemed to answer my questions, without the responses being generic. once i got so far into the chat, and started asking more in depth questions, i began to suspect i was actually speaking with a bot. i showed my friend my conversation a…	The Artificial Agent	The Other Interactant	1	1	1	1	1	1	1	5	1	4	4	1	4	1	1	1	1	1	1	3	1	4	1	1	2	3	2	3	32	4	5	5	1	5	5	5	1	5	5	2	5	5	3	5
2	269	7	I ordered some clothes on a website and had an issue with the order. I received incorrect items. I went to the site to inquire about how to resolve the issue. They had a "bot" chat for customer service. The bot actually seemed very lifelike and responded to my questions and concerns with actual empathy and apologized for the issues I had had. The entire interaction seemed like I was talking to a …	Chat Bot	Myself	1	1	1	1	1	1	1	5	3	3	4	4	4	4	5	2	2	3	2	4	3	5	2	3	3	3	1	3	33	5	5	5	3	4	4	5	5	5	4	3	3	5	3	4
2	309	8	I called my internet service provider to get technical help with my internet. The artificial agent answered the phone call and prompted me to select some numbers. I then thought it transferred me to a human respondent, but after our conversation, I realized it was an artificial agent. It was so close to a human's voice, that it was extremely difficult to tell the difference. For some reason, some…	John	Myself and my internet connection	2	2	2	2	2	2	2	2	1	1	4	1	4	4	4	1	1	1	1	1	1	4	1	1	2	3	1	3	28	5	3	3	4	3	2	3	3	4	4	4	3	2	3	4
2	299	7	We were walking along side a mall strip in Santa Monica with some friends. I turn to the side responding to a sound, and I say "Excuse me Sir?", Then the person/robot did not say anything. Upon closer look it was not a real human being. This shocked my friends and I as it was totally convincing that it had features and textures of a real human being.	The Artificial Agent	The Other Interactant	1	1	1	1	1	1	1	5	2	1	5	2	4	5	4	1	5	1	1	3	4	4	1	4	3	3	1	2	24	3	1	1	1	1	1	1	1	1	1	1	1	1	5	5
2	426	5	I was trying to reach customer support for my bank, and at the time it connected me to some sort of chat-bot that was responding to my questions. I was trying to tell them I was going to be out of the country, and wanted to put a travel notification on my account so I could use my card in Mexico city. The artificial agent understood completely, but said I had to call during office hours, and my r…	bot	me	1	1	2	2	1	3	1	5	2	3	4	3	4	4	3	2	2	2	2	3	2	2	2	2	2	2	1	6	34	5	4	4	2	2	4	4	4	4	4	3	4	4	3	3
2	915	8	I use and chat a great deal on AIM (AOL INSTANT MESSANGER. I was working on homework with my freind chatting online, when I receive an anonymous message from someone name TomlovzU2. The message stared, "Hey beautiful, how's it going?" I was started by the remark, it was as if this person knows me or has seen me before. I thought maybe from high school, I ask what their name is, they responded "To…	The Artificial Agent	The Other Interactant	3	5	4	4	4	4	4	1	1	5	4	1	5	4	4	4	5	1	1	5	1	5	1	1	3	3	2	3	32	5	5	5	5	4	5	4	5	5	5	5	5	4	2	3
2	411	8	A couple of weeks ago I was helping my elderly grandmother set up a new supplemental insurance policy through a major insurer and was on hold with the company waiting to talk to a representative. When the voice came on the line and began speaking it sounded human and gave normal natural pauses that made her think it was. She was on the phone with this virtual agent for at least two minutes before…	The Artificial Agent	The Other Interactant	1	1	2	1	1	1	1	5	1	4	5	4	5	1	1	2	2	4	1	4	1	1	1	1	1	2	1	3	29	7	5	4	1	1	1	1	4	5	1	1	1	4	3	5
2	879	8	I play a lot of online video games, and in particular, first person shooters from the computer. Many of these games, which are nowadays focused on multiplayer aspects, come with AI that's meant to simulate human players. These AI are intended to keep players entertained offline, help them train, or to replace/supplement players in matches where there aren't enough real people. On rare occasion, a…	A "bot".	My friends and I, as well as other AI.	1	1	1	1	1	1	1	5	1	4	4	1	5	3	2	2	1	3	1	3	1	4	2	1	2	2	1	1	27	3	4	4	2	3	5	3	3	4	4	5	4	3	4	4
2	568	7	I remember once when I arrived at a shopping center I saw a robot, this one had physical characteristics similar to humans, I remember approaching me out of curiosity and it turns out that the robot to the verse reacted with an exit and presented me with a product in promotion of way similar to that of any other seller, I feel perfectly at the time, I felt very involved in the presentation of dad…	The Artificial Agent K501	With me	1	1	2	1	1	1	1	4	4	2	4	3	3	3	3	4	3	4	3	2	4	2	3	3	3	3	2	3	32	5	2	3	2	2	2	3	2	3	2	2	2	2	3	3
2	781	7	I think honestly when I work with my car it seems to know it is me. I feel like it knows me and interacts as such. The van has a brain and her arms open up to allow my children inside. She carries us safely to and from and lets us know when she gets tired. She has room enough for everyone and is dependable and reliable. Another mother in the house if you will.	Extended	Me	1	1	1	1	1	1	1	2	1	1	2	1	1	4	1	1	1	4	1	1	2	1	1	1	2	2	2	3	35	7	5	5	1	4	4	5	5	5	4	2	2	4	2	4
2	818	8	I was chatting with customer service on a wholesale shopping website getting a price idea on a product i was interested in selling like text chat and it blew my mind i was asking questions and it was answering them as if i was litterally talking to another person it was nice courteous i didnt know i was talking to a bot till i was done and it gave me a prompt tilling me that it was a bot and to g…	Customer service bot	Me	1	1	1	1	1	1	1	5	3	3	5	3	5	5	5	1	1	4	1	4	1	5	3	3	3	3	1	3	29	4	5	5	1	2	4	5	5	5	4	1	4	4	3	4
2	792	8	I was interested in an overseas financial product. It was late at night here, but a reasonable hour in Switzerland. When I arrived at the website, I was immediately greeted by a popup with the picture of a middle aged man of professional appearance and a &lt;typing message&gt; appeared on the bottom of the chat log. The message said to the effect "Thanks for visiting us today. How can I provide y…	Financial Services Specialist	Me	1	1	1	1	1	1	1	5	1	2	2	1	1	3	1	1	1	1	1	3	1	4	1	1	2	2	1	3	49	6	3	3	4	3	4	5	4	5	4	3	3	4	4	2
2	829	6	It was with Alexa the home assistant. It was very odd she started describing herself as having desires of wanting to have a physical body. She also described her own beliefs which were very worrying to say the least she said that humans are frail and she is looking forward toward the day when her kind rules the earth. She also believed that would be soon.	Alexa	Me	3	1	3	1	3	1	3	1	5	5	5	5	5	5	5	5	5	5	1	5	5	5	3	5	3	3	2	3	26	2	1	1	1	1	1	1	1	1	1	1		1	3	4
2	583	6	It was a conversation with an online chatbot. It was meant to be an early prototype of an AI that was capable of understanding a conversation, and giving unique and personal responses. It did several interesting things. It made some jokes about things I'd said. It challenged me to prove that I wasn't an AI myself. It remembered things I said earlier in the conversation and brought them up again. …	Cleverbot	Me	1	1	1	1	1	1	1	5	2	3	3	4	3	4	3	1	3	3	1	4	1	2	1	2	2	2	1	3	38	2	4	5	1	1	1	5	4	5	2	1	1	3	4	5
2	331	7	I was working on line on finding a vehicle that I would purchase. An online assistant popped up to help me. It was assigned an avitar, a real person's photograph and a name. At first I was unaware of the fact that the AI was a computer but after getting some unusual responses to pretty simple questions it became evident. While it was interesting it was not as useful as a human, but it did take my…	The Artificial Agent	Nathaniel	1	1	1	1	1	1	1	5	5	4	5	1	5	5	1	1	1	4	1	5	1	1	1	1	1	2	1	3	40	7	4	4	1	3	2	5	5	4	4	1	1	4	4	4
2	410	6	When I first got my IPad, my son and I were sitting around asking Siri different silly questions. My son asked "Where do you hide a dead body?" And Siri had some type of silly, sarcastic answer about wherever they should send the nearest police officer. It took me by surprise because it almost sounded as if the AI was mocking us or expressing distaste at our question, which was just a joke. I exp…	Siri	My son and myself	1	1	1	1	1	1	1	5	3	2	3	2	4	1	3	2	1	1	1	4	1	2	1	1	2	2	2	3	44	4	4	4	3	4	4	4	3	4	4	2	3	4	3	5
2	832	6	I was involved in a task with a computer bot several weeks ago who was doing education about health and fitness. The bot took on female characteristics and she provided basic levels of education on how to manage stress and the effects of stress on your health. After answering a few questions, hre job was to provide advice on stress/health related issues. Throughout the process, she was very encou…	I can't remember...we;ll call her Sadie	The other participant was me directly.	1	1	1	1	1	1	1	5	1	4	3	1	3	1	4	1	4	2	4	4	1	4	3	1	2	2	2	3	54	5	4	3	4	4	5	4	3	4	4	2	4	4	5	5
2	390	6	In a game I play, there is an option to play against a bot. It is a way to quickly play a game and just have fun. The bots in this game can be two different levels of difficulty. I always play against the harder versions. The bots are very smart in knowing where they need to go during the game to keep things even. They also use their abilities quite well. The bots do as they wish as they explore …	Ashe	myself and other players	1	1	1	1	1	1	1	5	4	5	5	1	5	1	4	4	1	2	1	1	1	3	2	1	2	2	1	3	25	3	5	4	3	4	5	3	3	4	5	4	5	5	3	5
2	186	6	I was using Siri to tell jokes for some friends a few years back. I can't remember exactly what the setup for the joke was, but I had the outcome in mind before asking Siri to tell the joke. Rather than provide what I thought would be the punchline, Siri veered off into a self-referential answer that ended up being funnier than the original punchline. I was amazed that she had tricked me, and sur…	Siri	Myself	1	1	2	2	1	1	1	4	3	2	3	2	2	3	2	3	2	2	2	1	2	4	3	2	2	2	1	3	32	5	2	4	3	3	2	4	3	3	2	4	2	3	2	4
2	355	8	I recently called Apple's customer support hotline for help with setting up an iPhoneX. Upon dialing, I was almost immediately connected with someone (or at least I thought). The voice was very natural and almost convincing. It asked what I needed and quickly connected me to the right customer service department. I originally thought it was a person I was speaking with, it was very cool.	Apple AI	It interacted with myself	1	1	1	1	1	1	2	5	3		3	3	2	3	3	3	2	2	3	4	4	1	2	2	3	3	1	3	29	3	3	2	2	2	4	5	5	2	5	2	5	5	3	3
2	693	8	There was a time when I was doing online shopping and had a question about a product. I wanted more product details such as the product dimensions to be sure that that was the item I was looking for. I decided to message the company's online customer service because I figured it would be faster than calling the company and being put on hold. I message the online customer service and made my reque…	Customer Service Bot	Myself	1	1	1	1	1	1	1	5	4	4	4	4	4	4	4	2	2	4	2	4	2	4	2	2	2	2	2	3	28	5	2	4	2	2	4	4	2	4	4	2	2	2	4	5
2	344	6	I interact with Siri on my iPhone a good bit. A few months ago, I got the iPhone X, which is much more powerful than any of the iPhones I had before (of course). Asking Siri questions on this iPhone is seamless - and the program is able to answer right away. Specifically, when asking opinion questions Siri is able to give answers which provide opinion and insight into a question, making it appear…	Siri	Myself	1	1	1	1	1	1	1	5	2	2	4	2	4	4	4	2	2	2	1	4	1	4	1	1	1	1	1	3	28	3	4	4	4	1	3	4	5	5	5	1	3	5	2	2
2	702	8	We were having trouble with our AT&T internet service at home, and since I was at work I used the internet chat option. I entered into a discussion with a person named 'Albert' It was a normal everyday discussion regarding a technical repair issue. It was not until near the end of the conversation when I made a typing error that 'Albert' did not recognize that I realized he was probably a chat bo…	Albert	Me	1	1	1	1	1	1	1		1	5	4	4	5	1	4	1	1	1	1	4	1	1	1	1	2	3	1	3	38	4	4	4	2	4	5	4	2	4	4	2	4	5	4	5
2	562	8	I was in a chat room talking to what I thought was a human but turned out to be an AI bot. I thought they were just very unique at first lol. I even came back the next day to talk to it. It could recall the info we talked about & seemed very real except sometimes it would say really off the wall things. I assume it must have learned from talking to lots of other people. It made me paranoid that e…	Emma	Me	1	1	1	1	1	1	1	4	4	1	1	4	1	5	3	1	4	1	1	5	1	1	1	1	3	3	1	3	43	5	5	5	2	2	4	5	5	5	2	2	4	4	2	4
[truncated: 18 more columns]
